# Supplementary material for: Association between Klotho and autoimmune diseases: A Mendelian randomization study and cross-sectional study
Source: Medicine (Baltimore). 2025 Aug 8;104(32):e43788. doi: 10.1097/MD.0000000000043788 (PMC12338200; doi:10.1097/MD.0000000000043788)
Supplement: Supplementary file 2 [file medi-104-e43788-s002.xlsx]

## Sheet: Supplementary table1
Supplementary table1 Detailed information of instrumental variables utilized in the MR analysis of the causal effects of klotho on Fifteen autoimmune disease
AIH
SNP	effect_allele.exposure	other_allele.exposure	effect_allele.outcome	other_allele.outcome	beta.exposure	beta.outcome	eaf.exposure	eaf.outcome	remove	palindromic	ambiguous	id.outcome	chr	pos	se.outcome	samplesize.outcome	pval.outcome	outcome	originalname.outcome	outcome.deprecated	mr_keep.outcome	data_source.outcome	chr.exposure	pos.exposure	se.exposure	pval.exposure	samplesize.exposure	id.exposure	exposure	mr_keep.exposure	pval_origin.exposure	data_source.exposure	action	SNP_index	mr_keep
rs1056008	C	T	C	T	0.1835	-0.0095	0.2682	0.233598	FALSE	FALSE	FALSE	ebi-a-GCST90018785	12	662838	0.0554	485234	0.8634	Autoimmune hepatitis || id:ebi-a-GCST90018785	Autoimmune hepatitis	Autoimmune hepatitis || ||	TRUE	igd	12	662838	0.0239	1.79597e-14	4376	ebi-a-GCST90091246	|| id:ebi-a-GCST90091246	TRUE	reported	igd	3	1	TRUE
rs1089663	A	G	A	G	0.099	-0.0677	0.5149	0.557612	FALSE	FALSE	FALSE	ebi-a-GCST90018785	16	24659240	0.0481	485234	0.1589	Autoimmune hepatitis || id:ebi-a-GCST90018785	Autoimmune hepatitis	Autoimmune hepatitis || ||	TRUE	igd	16	24659240	0.0221	7.53703e-06	4376	ebi-a-GCST90091246	|| id:ebi-a-GCST90091246	TRUE	reported	igd	3	1	TRUE
rs112945330	C	T	C	T	0.1718	0.1221	0.9131	0.921155	FALSE	FALSE	FALSE	ebi-a-GCST90018785	6	130050150	0.1351	485234	0.3661	Autoimmune hepatitis || id:ebi-a-GCST90018785	Autoimmune hepatitis	Autoimmune hepatitis || ||	TRUE	igd	6	130050150	0.0377	5.24505e-06	4376	ebi-a-GCST90091246	|| id:ebi-a-GCST90091246	TRUE	reported	igd	3	1	TRUE
rs115615298	G	A	G	A	0.3186	0.0575	0.0262	0.0242766	FALSE	FALSE	FALSE	ebi-a-GCST90018785	1	217954973	0.1591	485234	0.7179	Autoimmune hepatitis || id:ebi-a-GCST90018785	Autoimmune hepatitis	Autoimmune hepatitis || ||	TRUE	igd	1	217954973	0.0706	6.44199e-06	4376	ebi-a-GCST90091246	|| id:ebi-a-GCST90091246	TRUE	reported	igd	3	1	TRUE
rs12607664	T	G	T	G	0.2425	-0.0379	0.3161	0.343185	FALSE	FALSE	FALSE	ebi-a-GCST90018785	18	24693221	0.0527	485234	0.4721	Autoimmune hepatitis || id:ebi-a-GCST90018785	Autoimmune hepatitis	Autoimmune hepatitis || ||	TRUE	igd	18	24693221	0.0224	2.28087e-27	4376	ebi-a-GCST90091246	|| id:ebi-a-GCST90091246	TRUE	reported	igd	3	1	TRUE
rs142240410	G	A	G	A	0.4772	-0.0287	0.9878	0.9867	FALSE	FALSE	FALSE	ebi-a-GCST90018785	4	80518549	0.206	485234	0.8893	Autoimmune hepatitis || id:ebi-a-GCST90018785	Autoimmune hepatitis	Autoimmune hepatitis || ||	TRUE	igd	4	80518549	0.0996	1.646e-06	4376	ebi-a-GCST90091246	|| id:ebi-a-GCST90091246	TRUE	reported	igd	3	1	TRUE
rs1543797	C	T	C	T	0.1324	0.0066	0.2293	0.253002	FALSE	FALSE	FALSE	ebi-a-GCST90018785	13	33581388	0.0542	485234	0.9034	Autoimmune hepatitis || id:ebi-a-GCST90018785	Autoimmune hepatitis	Autoimmune hepatitis || ||	TRUE	igd	13	33581388	0.0251	1.26701e-07	4376	ebi-a-GCST90091246	|| id:ebi-a-GCST90091246	TRUE	reported	igd	3	1	TRUE
rs188008678	A	G	A	G	0.4703	-0.1825	0.9888	0.985607	FALSE	FALSE	FALSE	ebi-a-GCST90018785	4	98497637	0.1838	485234	0.3208	Autoimmune hepatitis || id:ebi-a-GCST90018785	Autoimmune hepatitis	Autoimmune hepatitis || ||	TRUE	igd	4	98497637	0.1038	5.89495e-06	4376	ebi-a-GCST90091246	|| id:ebi-a-GCST90091246	TRUE	reported	igd	3	1	TRUE
rs2133806	C	T	C	T	0.1001	0.0422	0.4127	0.453238	FALSE	FALSE	FALSE	ebi-a-GCST90018785	4	155774446	0.0483	485234	0.3831	Autoimmune hepatitis || id:ebi-a-GCST90018785	Autoimmune hepatitis	Autoimmune hepatitis || ||	TRUE	igd	4	155774446	0.0225	8.59409e-06	4376	ebi-a-GCST90091246	|| id:ebi-a-GCST90091246	TRUE	reported	igd	3	1	TRUE
rs2365316	T	C	T	C	0.1052	-0.0261	0.3505	0.350411	FALSE	FALSE	FALSE	ebi-a-GCST90018785	12	60211476	0.0499	485234	0.6019	Autoimmune hepatitis || id:ebi-a-GCST90018785	Autoimmune hepatitis	Autoimmune hepatitis || ||	TRUE	igd	12	60211476	0.0223	2.386e-06	4376	ebi-a-GCST90091246	|| id:ebi-a-GCST90091246	TRUE	reported	igd	3	1	TRUE
rs2540962	A	G	A	G	0.1129	-0.0397	0.2782	0.213567	FALSE	FALSE	FALSE	ebi-a-GCST90018785	2	65263228	0.0563	485234	0.480799	Autoimmune hepatitis || id:ebi-a-GCST90018785	Autoimmune hepatitis	Autoimmune hepatitis || ||	TRUE	igd	2	65263228	0.0237	1.842e-06	4376	ebi-a-GCST90091246	|| id:ebi-a-GCST90091246	TRUE	reported	igd	3	1	TRUE
rs31421	A	G	A	G	0.1706	0.1278	0.9026	0.851906	FALSE	FALSE	FALSE	ebi-a-GCST90018785	14	79429904	0.0839	485234	0.1277	Autoimmune hepatitis || id:ebi-a-GCST90018785	Autoimmune hepatitis	Autoimmune hepatitis || ||	TRUE	igd	14	79429904	0.0357	1.80601e-06	4376	ebi-a-GCST90091246	|| id:ebi-a-GCST90091246	TRUE	reported	igd	3	1	TRUE
rs62420474	A	C	A	C	0.1665	0.0329	0.09	0.0815308	FALSE	FALSE	FALSE	ebi-a-GCST90018785	6	68005786	0.0847	485234	0.6979	Autoimmune hepatitis || id:ebi-a-GCST90018785	Autoimmune hepatitis	Autoimmune hepatitis || ||	TRUE	igd	6	68005786	0.0375	9.03109e-06	4376	ebi-a-GCST90091246	|| id:ebi-a-GCST90091246	TRUE	reported	igd	3	1	TRUE
rs6969719	C	T	C	T	0.1055	-0.0604	0.468	0.480948	FALSE	FALSE	FALSE	ebi-a-GCST90018785	7	106784209	0.0476	485234	0.2049	Autoimmune hepatitis || id:ebi-a-GCST90018785	Autoimmune hepatitis	Autoimmune hepatitis || ||	TRUE	igd	7	106784209	0.0216	1.09099e-06	4376	ebi-a-GCST90091246	|| id:ebi-a-GCST90091246	TRUE	reported	igd	3	1	TRUE
rs72678056	T	C	T	C	0.1375	0.0734	0.1611	0.205145	FALSE	FALSE	FALSE	ebi-a-GCST90018785	1	76919856	0.0644	485234	0.2549	Autoimmune hepatitis || id:ebi-a-GCST90018785	Autoimmune hepatitis	Autoimmune hepatitis || ||	TRUE	igd	1	76919856	0.0295	3.19897e-06	4376	ebi-a-GCST90091246	|| id:ebi-a-GCST90091246	TRUE	reported	igd	3	1	TRUE
rs7333961	G	A	G	A	0.3271	0.06	0.9538	0.87673	FALSE	FALSE	FALSE	ebi-a-GCST90018785	13	33533269	0.0806	485234	0.4563	Autoimmune hepatitis || id:ebi-a-GCST90018785	Autoimmune hepatitis	Autoimmune hepatitis || ||	TRUE	igd	13	33533269	0.0512	1.726e-10	4376	ebi-a-GCST90091246	|| id:ebi-a-GCST90091246	TRUE	reported	igd	3	1	TRUE
rs75104265	T	C	T	C	0.2353	0.1028	0.0458	0.0399551	FALSE	FALSE	FALSE	ebi-a-GCST90018785	20	13302931	0.1575	485234	0.5138	Autoimmune hepatitis || id:ebi-a-GCST90018785	Autoimmune hepatitis	Autoimmune hepatitis || ||	TRUE	igd	20	13302931	0.0517	5.29395e-06	4376	ebi-a-GCST90091246	|| id:ebi-a-GCST90091246	TRUE	reported	igd	3	1	TRUE
rs75601977	A	G	A	G	0.2733	-0.2685	0.9634	0.968367	FALSE	FALSE	FALSE	ebi-a-GCST90018785	4	178292706	0.1589	485234	0.09122	Autoimmune hepatitis || id:ebi-a-GCST90018785	Autoimmune hepatitis	Autoimmune hepatitis || ||	TRUE	igd	4	178292706	0.0586	3.08603e-06	4376	ebi-a-GCST90091246	|| id:ebi-a-GCST90091246	TRUE	reported	igd	3	1	TRUE
rs77151933	G	A	G	A	0.5234	0.0245	0.0113	0.0126338	FALSE	FALSE	FALSE	ebi-a-GCST90018785	13	95203799	0.2278	485234	0.9145	Autoimmune hepatitis || id:ebi-a-GCST90018785	Autoimmune hepatitis	Autoimmune hepatitis || ||	TRUE	igd	13	95203799	0.1058	7.60099e-07	4376	ebi-a-GCST90091246	|| id:ebi-a-GCST90091246	TRUE	reported	igd	3	1	TRUE
rs78114865	T	G	T	G	0.3074	0.02	0.0331	0.0274798	FALSE	FALSE	FALSE	ebi-a-GCST90018785	1	200367929	0.1677	485234	0.9051	Autoimmune hepatitis || id:ebi-a-GCST90018785	Autoimmune hepatitis	Autoimmune hepatitis || ||	TRUE	igd	1	200367929	0.0607	4.01698e-07	4376	ebi-a-GCST90091246	|| id:ebi-a-GCST90091246	TRUE	reported	igd	3	1	TRUE
rs8176672	T	C	T	C	0.4061	0.0003	0.0718	0.104295	FALSE	FALSE	FALSE	ebi-a-GCST90018785	9	136142185	0.074	485234	0.9972	Autoimmune hepatitis || id:ebi-a-GCST90018785	Autoimmune hepatitis	Autoimmune hepatitis || ||	TRUE	igd	9	136142185	0.0407	2.10814e-23	4376	ebi-a-GCST90091246	|| id:ebi-a-GCST90091246	TRUE	reported	igd	3	1	TRUE
rs881301	T	C	T	C	0.1186	-0.0269	0.5872	0.602835	FALSE	FALSE	FALSE	ebi-a-GCST90018785	8	38332318	0.0479	485234	0.5745	Autoimmune hepatitis || id:ebi-a-GCST90018785	Autoimmune hepatitis	Autoimmune hepatitis || ||	TRUE	igd	8	38332318	0.0212	2.22998e-08	4376	ebi-a-GCST90091246	|| id:ebi-a-GCST90091246	TRUE	reported	igd	3	1	TRUE
rs9411378	C	A	C	A	0.1623	0.0586	0.7385	0.777572	FALSE	FALSE	FALSE	ebi-a-GCST90018785	9	136145425	0.1078	485234	0.587	Autoimmune hepatitis || id:ebi-a-GCST90018785	Autoimmune hepatitis	Autoimmune hepatitis || ||	TRUE	igd	9	136145425	0.0256	2.28602e-10	4376	ebi-a-GCST90091246	|| id:ebi-a-GCST90091246	TRUE	reported	igd	3	1	TRUE
rs9512492	C	T	C	T	0.1011	-0.0213	0.5737	0.464362	FALSE	FALSE	FALSE	ebi-a-GCST90018785	13	27590400	0.0492	485234	0.6645	Autoimmune hepatitis || id:ebi-a-GCST90018785	Autoimmune hepatitis	Autoimmune hepatitis || ||	TRUE	igd	13	27590400	0.0216	2.91501e-06	4376	ebi-a-GCST90091246	|| id:ebi-a-GCST90091246	TRUE	reported	igd	3	1	TRUE
asthma
SNP	effect_allele.exposure	other_allele.exposure	effect_allele.outcome	other_allele.outcome	beta.exposure	beta.outcome	eaf.exposure	eaf.outcome	remove	palindromic	ambiguous	id.outcome	chr	pos	se.outcome	samplesize.outcome	pval.outcome	outcome	originalname.outcome	outcome.deprecated	mr_keep.outcome	data_source.outcome	chr.exposure	pos.exposure	se.exposure	pval.exposure	samplesize.exposure	id.exposure	exposure	mr_keep.exposure	pval_origin.exposure	data_source.exposure	action	SNP_index	mr_keep
rs1056008	C	T	C	T	0.1835	-0.000463584	0.2682	0.262674	FALSE	FALSE	FALSE	ebi-a-GCST90038616	12	662838	0.000735054	484598	0.58	Asthma || id:ebi-a-GCST90038616	Asthma	Asthma || ||	TRUE	igd	12	662838	0.0239	1.79597e-14	4376	ebi-a-GCST90091246	|| id:ebi-a-GCST90091246	TRUE	reported	igd	3	1	TRUE
rs1089663	A	G	A	G	0.099	-0.000314776	0.5149	0.524274	FALSE	FALSE	FALSE	ebi-a-GCST90038616	16	24659240	0.000659649	484598	0.68	Asthma || id:ebi-a-GCST90038616	Asthma	Asthma || ||	TRUE	igd	16	24659240	0.0221	7.53703e-06	4376	ebi-a-GCST90091246	|| id:ebi-a-GCST90091246	TRUE	reported	igd	3	1	TRUE
rs112945330	C	T	C	T	0.1718	0.000603071	0.9131	0.903943	FALSE	FALSE	FALSE	ebi-a-GCST90038616	6	130050150	0.001096	484598	0.54	Asthma || id:ebi-a-GCST90038616	Asthma	Asthma || ||	TRUE	igd	6	130050150	0.0377	5.24505e-06	4376	ebi-a-GCST90091246	|| id:ebi-a-GCST90091246	TRUE	reported	igd	3	1	TRUE
rs115615298	G	A	G	A	0.3186	0.00369403	0.0262	0.021896	FALSE	FALSE	FALSE	ebi-a-GCST90038616	1	217954973	0.00223327	484598	0.11	Asthma || id:ebi-a-GCST90038616	Asthma	Asthma || ||	TRUE	igd	1	217954973	0.0706	6.44199e-06	4376	ebi-a-GCST90091246	|| id:ebi-a-GCST90091246	TRUE	reported	igd	3	1	TRUE
rs12607664	T	G	T	G	0.2425	0.000366851	0.3161	0.318808	FALSE	FALSE	FALSE	ebi-a-GCST90038616	18	24693221	0.000692984	484598	0.64	Asthma || id:ebi-a-GCST90038616	Asthma	Asthma || ||	TRUE	igd	18	24693221	0.0224	2.28087e-27	4376	ebi-a-GCST90091246	|| id:ebi-a-GCST90091246	TRUE	reported	igd	3	1	TRUE
rs142240410	G	A	G	A	0.4772	-0.00227877	0.9878	0.988335	FALSE	FALSE	FALSE	ebi-a-GCST90038616	4	80518549	0.00310474	484598	0.5	Asthma || id:ebi-a-GCST90038616	Asthma	Asthma || ||	TRUE	igd	4	80518549	0.0996	1.646e-06	4376	ebi-a-GCST90091246	|| id:ebi-a-GCST90091246	TRUE	reported	igd	3	1	TRUE
rs1543797	C	T	C	T	0.1324	0.000192478	0.2293	0.222992	FALSE	FALSE	FALSE	ebi-a-GCST90038616	13	33581388	0.000780807	484598	0.86	Asthma || id:ebi-a-GCST90038616	Asthma	Asthma || ||	TRUE	igd	13	33581388	0.0251	1.26701e-07	4376	ebi-a-GCST90091246	|| id:ebi-a-GCST90091246	TRUE	reported	igd	3	1	TRUE
rs188008678	A	G	A	G	0.4703	0.00102874	0.9888	0.989192	FALSE	FALSE	FALSE	ebi-a-GCST90038616	4	98497637	0.00326557	484598	0.74	Asthma || id:ebi-a-GCST90038616	Asthma	Asthma || ||	TRUE	igd	4	98497637	0.1038	5.89495e-06	4376	ebi-a-GCST90091246	|| id:ebi-a-GCST90091246	TRUE	reported	igd	3	1	TRUE
rs2133806	C	T	C	T	0.1001	0.000406996	0.4127	0.418228	FALSE	FALSE	FALSE	ebi-a-GCST90038616	4	155774446	0.000661022	484598	0.57	Asthma || id:ebi-a-GCST90038616	Asthma	Asthma || ||	TRUE	igd	4	155774446	0.0225	8.59409e-06	4376	ebi-a-GCST90091246	|| id:ebi-a-GCST90091246	TRUE	reported	igd	3	1	TRUE
rs2365316	T	C	T	C	0.1052	-0.000627009	0.3505	0.353742	FALSE	FALSE	FALSE	ebi-a-GCST90038616	12	60211476	0.000677302	484598	0.4	Asthma || id:ebi-a-GCST90038616	Asthma	Asthma || ||	TRUE	igd	12	60211476	0.0223	2.386e-06	4376	ebi-a-GCST90091246	|| id:ebi-a-GCST90091246	TRUE	reported	igd	3	1	TRUE
rs2540962	A	G	A	G	0.1129	0.00138582	0.2782	0.265506	FALSE	FALSE	FALSE	ebi-a-GCST90038616	2	65263228	0.000732561	484598	0.0769999	Asthma || id:ebi-a-GCST90038616	Asthma	Asthma || ||	TRUE	igd	2	65263228	0.0237	1.842e-06	4376	ebi-a-GCST90091246	|| id:ebi-a-GCST90091246	TRUE	reported	igd	3	1	TRUE
rs31421	A	G	A	G	0.1706	0.0015737	0.9026	0.893488	FALSE	FALSE	FALSE	ebi-a-GCST90038616	14	79429904	0.0010947	484598	0.14	Asthma || id:ebi-a-GCST90038616	Asthma	Asthma || ||	TRUE	igd	14	79429904	0.0357	1.80601e-06	4376	ebi-a-GCST90091246	|| id:ebi-a-GCST90091246	TRUE	reported	igd	3	1	TRUE
rs62420474	A	C	A	C	0.1665	0.00035456	0.09	0.10066	FALSE	FALSE	FALSE	ebi-a-GCST90038616	6	68005786	0.00107294	484598	0.69	Asthma || id:ebi-a-GCST90038616	Asthma	Asthma || ||	TRUE	igd	6	68005786	0.0375	9.03109e-06	4376	ebi-a-GCST90091246	|| id:ebi-a-GCST90091246	TRUE	reported	igd	3	1	TRUE
rs6969719	C	T	C	T	0.1055	-0.000510539	0.468	0.460311	FALSE	FALSE	FALSE	ebi-a-GCST90038616	7	106784209	0.000657617	484598	0.38	Asthma || id:ebi-a-GCST90038616	Asthma	Asthma || ||	TRUE	igd	7	106784209	0.0216	1.09099e-06	4376	ebi-a-GCST90091246	|| id:ebi-a-GCST90091246	TRUE	reported	igd	3	1	TRUE
rs72678056	T	C	T	C	0.1375	0.000857963	0.1611	0.160711	FALSE	FALSE	FALSE	ebi-a-GCST90038616	1	76919856	0.000886312	484598	0.3	Asthma || id:ebi-a-GCST90038616	Asthma	Asthma || ||	TRUE	igd	1	76919856	0.0295	3.19897e-06	4376	ebi-a-GCST90091246	|| id:ebi-a-GCST90091246	TRUE	reported	igd	3	1	TRUE
rs7333961	G	A	G	A	0.3271	-0.00219185	0.9538	0.942302	FALSE	FALSE	FALSE	ebi-a-GCST90038616	13	33533269	0.00140516	484598	0.11	Asthma || id:ebi-a-GCST90038616	Asthma	Asthma || ||	TRUE	igd	13	33533269	0.0512	1.726e-10	4376	ebi-a-GCST90091246	|| id:ebi-a-GCST90091246	TRUE	reported	igd	3	1	TRUE
rs75104265	T	C	T	C	0.2353	0.00236126	0.0458	0.049383	FALSE	FALSE	FALSE	ebi-a-GCST90038616	20	13302931	0.00149394	484598	0.1	Asthma || id:ebi-a-GCST90038616	Asthma	Asthma || ||	TRUE	igd	20	13302931	0.0517	5.29395e-06	4376	ebi-a-GCST90091246	|| id:ebi-a-GCST90091246	TRUE	reported	igd	3	1	TRUE
rs75601977	A	G	A	G	0.2733	-0.000492007	0.9634	0.964193	FALSE	FALSE	FALSE	ebi-a-GCST90038616	4	178292706	0.00173906	484598	0.84	Asthma || id:ebi-a-GCST90038616	Asthma	Asthma || ||	TRUE	igd	4	178292706	0.0586	3.08603e-06	4376	ebi-a-GCST90091246	|| id:ebi-a-GCST90091246	TRUE	reported	igd	3	1	TRUE
rs77151933	G	A	G	A	0.5234	-0.00426543	0.0113	0.012037	FALSE	FALSE	FALSE	ebi-a-GCST90038616	13	95203799	0.00306472	484598	0.18	Asthma || id:ebi-a-GCST90038616	Asthma	Asthma || ||	TRUE	igd	13	95203799	0.1058	7.60099e-07	4376	ebi-a-GCST90091246	|| id:ebi-a-GCST90091246	TRUE	reported	igd	3	1	TRUE
rs78114865	T	G	T	G	0.3074	-0.000849914	0.0331	0.028605	FALSE	FALSE	FALSE	ebi-a-GCST90038616	1	200367929	0.00196408	484598	0.59	Asthma || id:ebi-a-GCST90038616	Asthma	Asthma || ||	TRUE	igd	1	200367929	0.0607	4.01698e-07	4376	ebi-a-GCST90091246	|| id:ebi-a-GCST90091246	TRUE	reported	igd	3	1	TRUE
rs8176672	T	C	T	C	0.4061	-0.00133261	0.0718	0.068197	FALSE	FALSE	FALSE	ebi-a-GCST90038616	9	136142185	0.00128956	484598	0.32	Asthma || id:ebi-a-GCST90038616	Asthma	Asthma || ||	TRUE	igd	9	136142185	0.0407	2.10814e-23	4376	ebi-a-GCST90091246	|| id:ebi-a-GCST90091246	TRUE	reported	igd	3	1	TRUE
rs881301	T	C	T	C	0.1186	0.000683164	0.5872	0.587931	FALSE	FALSE	FALSE	ebi-a-GCST90038616	8	38332318	0.000654496	484598	0.29	Asthma || id:ebi-a-GCST90038616	Asthma	Asthma || ||	TRUE	igd	8	38332318	0.0212	2.22998e-08	4376	ebi-a-GCST90091246	|| id:ebi-a-GCST90091246	TRUE	reported	igd	3	1	TRUE
rs9411378	C	A	C	A	0.1623	-0.0034808	0.7385	0.780571	FALSE	FALSE	FALSE	ebi-a-GCST90038616	9	136145425	0.000815023	484598	2.39999e-05	Asthma || id:ebi-a-GCST90038616	Asthma	Asthma || ||	TRUE	igd	9	136145425	0.0256	2.28602e-10	4376	ebi-a-GCST90091246	|| id:ebi-a-GCST90091246	TRUE	reported	igd	3	1	TRUE
rs9512492	C	T	C	T	0.1011	0.000158119	0.5737	0.567152	FALSE	FALSE	FALSE	ebi-a-GCST90038616	13	27590400	0.000656777	484598	0.760001	Asthma || id:ebi-a-GCST90038616	Asthma	Asthma || ||	TRUE	igd	13	27590400	0.0216	2.91501e-06	4376	ebi-a-GCST90091246	|| id:ebi-a-GCST90091246	TRUE	reported	igd	3	1	TRUE
CD
SNP	effect_allele.exposure	other_allele.exposure	effect_allele.outcome	other_allele.outcome	beta.exposure	beta.outcome	eaf.exposure	eaf.outcome	remove	palindromic	ambiguous	id.outcome	chr	pos	se.outcome	samplesize.outcome	pval.outcome	outcome	originalname.outcome	outcome.deprecated	mr_keep.outcome	data_source.outcome	proxy.outcome	target_snp.outcome	proxy_snp.outcome	target_a1.outcome	target_a2.outcome	proxy_a1.outcome	proxy_a2.outcome	chr.exposure	pos.exposure	se.exposure	pval.exposure	samplesize.exposure	id.exposure	exposure	mr_keep.exposure	pval_origin.exposure	data_source.exposure	action	SNP_index	mr_keep
rs1056008	C	T	C	T	0.1835	-0.0141	0.2682	NA	FALSE	FALSE	FALSE	ebi-a-GCST004132	12	662838	0.0184	40266	0.4445	Crohn's disease || id:ebi-a-GCST004132	Crohn's disease	Crohn's disease || ||	TRUE	igd	NA	NA	NA	NA	NA	NA	NA	12	662838	0.0239	1.79597e-14	4376	ebi-a-GCST90091246	|| id:ebi-a-GCST90091246	TRUE	reported	igd	3	1	TRUE
rs112945330	C	T	C	T	0.1718	0.0503	0.9131	NA	FALSE	FALSE	FALSE	ebi-a-GCST004132	6	130050150	0.0286	40266	0.0790697	Crohn's disease || id:ebi-a-GCST004132	Crohn's disease	Crohn's disease || ||	TRUE	igd	NA	NA	NA	NA	NA	NA	NA	6	130050150	0.0377	5.24505e-06	4376	ebi-a-GCST90091246	|| id:ebi-a-GCST90091246	TRUE	reported	igd	3	1	TRUE
rs115615298	G	A	G	A	0.3186	0.0079	0.0262	NA	FALSE	FALSE	FALSE	ebi-a-GCST004132	1	217954973	0.0678	40266	0.9067	Crohn's disease || id:ebi-a-GCST004132	Crohn's disease	Crohn's disease || ||	TRUE	igd	NA	NA	NA	NA	NA	NA	NA	1	217954973	0.0706	6.44199e-06	4376	ebi-a-GCST90091246	|| id:ebi-a-GCST90091246	TRUE	reported	igd	3	1	TRUE
rs12607664	T	G	T	G	0.2425	0.0198	0.3161	NA	FALSE	FALSE	FALSE	ebi-a-GCST004132	18	24693221	0.017	40266	0.2435	Crohn's disease || id:ebi-a-GCST004132	Crohn's disease	Crohn's disease || ||	TRUE	igd	NA	NA	NA	NA	NA	NA	NA	18	24693221	0.0224	2.28087e-27	4376	ebi-a-GCST90091246	|| id:ebi-a-GCST90091246	TRUE	reported	igd	3	1	TRUE
rs142240410	G	A	G	A	0.4772	-0.1307	0.9878	NA	FALSE	FALSE	FALSE	ebi-a-GCST004132	4	80518549	0.0739	40266	0.0768706	Crohn's disease || id:ebi-a-GCST004132	Crohn's disease	Crohn's disease || ||	TRUE	igd	NA	NA	NA	NA	NA	NA	NA	4	80518549	0.0996	1.646e-06	4376	ebi-a-GCST90091246	|| id:ebi-a-GCST90091246	TRUE	reported	igd	3	1	TRUE
rs1543797	C	T	C	T	0.1324	0.0185	0.2293	NA	FALSE	FALSE	FALSE	ebi-a-GCST004132	13	33581388	0.0194	40266	0.3395	Crohn's disease || id:ebi-a-GCST004132	Crohn's disease	Crohn's disease || ||	TRUE	igd	NA	NA	NA	NA	NA	NA	NA	13	33581388	0.0251	1.26701e-07	4376	ebi-a-GCST90091246	|| id:ebi-a-GCST90091246	TRUE	reported	igd	3	1	TRUE
rs188008678	A	G	A	G	0.4703	0.0241	0.9888	NA	FALSE	FALSE	FALSE	ebi-a-GCST004132	4	98552357	0.0739	40266	0.744	Crohn's disease || id:ebi-a-GCST004132	Crohn's disease	Crohn's disease || ||	TRUE	igd	TRUE	rs188008678	rs182117019	G	A	C	T	4	98497637	0.1038	5.89495e-06	4376	ebi-a-GCST90091246	|| id:ebi-a-GCST90091246	TRUE	reported	igd	3	1	TRUE
rs2133806	C	T	C	T	0.1001	-0.0271	0.4127	NA	FALSE	FALSE	FALSE	ebi-a-GCST004132	4	155774446	0.0174	40266	0.1185	Crohn's disease || id:ebi-a-GCST004132	Crohn's disease	Crohn's disease || ||	TRUE	igd	NA	NA	NA	NA	NA	NA	NA	4	155774446	0.0225	8.59409e-06	4376	ebi-a-GCST90091246	|| id:ebi-a-GCST90091246	TRUE	reported	igd	3	1	TRUE
rs2365316	T	C	T	C	0.1052	0.0052	0.3505	NA	FALSE	FALSE	FALSE	ebi-a-GCST004132	12	60211476	0.0167	40266	0.753101	Crohn's disease || id:ebi-a-GCST004132	Crohn's disease	Crohn's disease || ||	TRUE	igd	NA	NA	NA	NA	NA	NA	NA	12	60211476	0.0223	2.386e-06	4376	ebi-a-GCST90091246	|| id:ebi-a-GCST90091246	TRUE	reported	igd	3	1	TRUE
rs2540962	A	G	A	G	0.1129	0.0139	0.2782	NA	FALSE	FALSE	FALSE	ebi-a-GCST004132	2	65263228	0.0181	40266	0.4426	Crohn's disease || id:ebi-a-GCST004132	Crohn's disease	Crohn's disease || ||	TRUE	igd	NA	NA	NA	NA	NA	NA	NA	2	65263228	0.0237	1.842e-06	4376	ebi-a-GCST90091246	|| id:ebi-a-GCST90091246	TRUE	reported	igd	3	1	TRUE
rs31421	A	G	A	G	0.1706	-0.01	0.9026	NA	FALSE	FALSE	FALSE	ebi-a-GCST004132	14	79429904	0.0273	40266	0.7135	Crohn's disease || id:ebi-a-GCST004132	Crohn's disease	Crohn's disease || ||	TRUE	igd	NA	NA	NA	NA	NA	NA	NA	14	79429904	0.0357	1.80601e-06	4376	ebi-a-GCST90091246	|| id:ebi-a-GCST90091246	TRUE	reported	igd	3	1	TRUE
rs62420474	A	C	A	C	0.1665	0.038	0.09	NA	FALSE	FALSE	FALSE	ebi-a-GCST004132	6	68005786	0.0266	40266	0.1537	Crohn's disease || id:ebi-a-GCST004132	Crohn's disease	Crohn's disease || ||	TRUE	igd	NA	NA	NA	NA	NA	NA	NA	6	68005786	0.0375	9.03109e-06	4376	ebi-a-GCST90091246	|| id:ebi-a-GCST90091246	TRUE	reported	igd	3	1	TRUE
rs6969719	C	T	C	T	0.1055	0.0199	0.468	NA	FALSE	FALSE	FALSE	ebi-a-GCST004132	7	106784209	0.0164	40266	0.2245	Crohn's disease || id:ebi-a-GCST004132	Crohn's disease	Crohn's disease || ||	TRUE	igd	NA	NA	NA	NA	NA	NA	NA	7	106784209	0.0216	1.09099e-06	4376	ebi-a-GCST90091246	|| id:ebi-a-GCST90091246	TRUE	reported	igd	3	1	TRUE
rs72678056	T	C	T	C	0.1375	0.0142	0.1611	NA	FALSE	FALSE	FALSE	ebi-a-GCST004132	1	76919856	0.0217	40266	0.5129	Crohn's disease || id:ebi-a-GCST004132	Crohn's disease	Crohn's disease || ||	TRUE	igd	NA	NA	NA	NA	NA	NA	NA	1	76919856	0.0295	3.19897e-06	4376	ebi-a-GCST90091246	|| id:ebi-a-GCST90091246	TRUE	reported	igd	3	1	TRUE
rs7333961	G	A	G	A	0.3271	-0.031	0.9538	NA	FALSE	FALSE	FALSE	ebi-a-GCST004132	13	33533269	0.0361	40266	0.3902	Crohn's disease || id:ebi-a-GCST004132	Crohn's disease	Crohn's disease || ||	TRUE	igd	NA	NA	NA	NA	NA	NA	NA	13	33533269	0.0512	1.726e-10	4376	ebi-a-GCST90091246	|| id:ebi-a-GCST90091246	TRUE	reported	igd	3	1	TRUE
rs75104265	T	C	T	C	0.2353	0.0006	0.0458	NA	FALSE	FALSE	FALSE	ebi-a-GCST004132	20	13302931	0.0385	40266	0.9874	Crohn's disease || id:ebi-a-GCST004132	Crohn's disease	Crohn's disease || ||	TRUE	igd	NA	NA	NA	NA	NA	NA	NA	20	13302931	0.0517	5.29395e-06	4376	ebi-a-GCST90091246	|| id:ebi-a-GCST90091246	TRUE	reported	igd	3	1	TRUE
rs75601977	A	G	A	G	0.2733	-0.0469	0.9634	NA	FALSE	FALSE	FALSE	ebi-a-GCST004132	4	178292706	0.0464	40266	0.3119	Crohn's disease || id:ebi-a-GCST004132	Crohn's disease	Crohn's disease || ||	TRUE	igd	NA	NA	NA	NA	NA	NA	NA	4	178292706	0.0586	3.08603e-06	4376	ebi-a-GCST90091246	|| id:ebi-a-GCST90091246	TRUE	reported	igd	3	1	TRUE
rs77151933	G	A	G	A	0.5234	0.0027	0.0113	NA	FALSE	FALSE	FALSE	ebi-a-GCST004132	13	95203799	0.0803	40266	0.973	Crohn's disease || id:ebi-a-GCST004132	Crohn's disease	Crohn's disease || ||	TRUE	igd	NA	NA	NA	NA	NA	NA	NA	13	95203799	0.1058	7.60099e-07	4376	ebi-a-GCST90091246	|| id:ebi-a-GCST90091246	TRUE	reported	igd	3	1	TRUE
rs8176672	T	C	T	C	0.4061	0.0959	0.0718	NA	FALSE	FALSE	FALSE	ebi-a-GCST004132	9	136142185	0.0306	40266	0.001754	Crohn's disease || id:ebi-a-GCST004132	Crohn's disease	Crohn's disease || ||	TRUE	igd	NA	NA	NA	NA	NA	NA	NA	9	136142185	0.0407	2.10814e-23	4376	ebi-a-GCST90091246	|| id:ebi-a-GCST90091246	TRUE	reported	igd	3	1	TRUE
rs881301	T	C	T	C	0.1186	0.009	0.5872	NA	FALSE	FALSE	FALSE	ebi-a-GCST004132	8	38332318	0.0162	40266	0.577301	Crohn's disease || id:ebi-a-GCST004132	Crohn's disease	Crohn's disease || ||	TRUE	igd	NA	NA	NA	NA	NA	NA	NA	8	38332318	0.0212	2.22998e-08	4376	ebi-a-GCST90091246	|| id:ebi-a-GCST90091246	TRUE	reported	igd	3	1	TRUE
rs9512492	C	T	C	T	0.1011	0.0202	0.5737	NA	FALSE	FALSE	FALSE	ebi-a-GCST004132	13	27590400	0.0164	40266	0.2197	Crohn's disease || id:ebi-a-GCST004132	Crohn's disease	Crohn's disease || ||	TRUE	igd	NA	NA	NA	NA	NA	NA	NA	13	27590400	0.0216	2.91501e-06	4376	ebi-a-GCST90091246	|| id:ebi-a-GCST90091246	TRUE	reported	igd	3	1	TRUE
CeD
SNP	effect_allele.exposure	other_allele.exposure	effect_allele.outcome	other_allele.outcome	beta.exposure	beta.outcome	eaf.exposure	eaf.outcome	remove	palindromic	ambiguous	id.outcome	chr	pos	se.outcome	samplesize.outcome	pval.outcome	outcome	originalname.outcome	outcome.deprecated	mr_keep.outcome	data_source.outcome	proxy.outcome	target_snp.outcome	proxy_snp.outcome	target_a1.outcome	target_a2.outcome	proxy_a1.outcome	proxy_a2.outcome	chr.exposure	pos.exposure	se.exposure	pval.exposure	samplesize.exposure	id.exposure	exposure	mr_keep.exposure	pval_origin.exposure	data_source.exposure	action	SNP_index	mr_keep
rs12607664	T	G	T	G	0.2425	-0.0147076	0.3161	NA	FALSE	FALSE	FALSE	ebi-a-GCST000612	18	24759566	0.0314562	15283	0.6401	Celiac disease || id:ebi-a-GCST000612	Celiac disease	Celiac disease || ||	TRUE	igd	TRUE	rs12607664	rs1426878	T	G	A	G	18	24693221	0.0224	2.28087e-27	4376	ebi-a-GCST90091246	|| id:ebi-a-GCST90091246	TRUE	reported	igd	3	1	TRUE
rs2365316	T	C	T	C	0.1052	-0.00210221	0.3505	NA	FALSE	FALSE	FALSE	ebi-a-GCST000612	12	60211476	0.0298208	15283	0.9438	Celiac disease || id:ebi-a-GCST000612	Celiac disease	Celiac disease || ||	TRUE	igd	NA	NA	NA	NA	NA	NA	NA	12	60211476	0.0223	2.386e-06	4376	ebi-a-GCST90091246	|| id:ebi-a-GCST90091246	TRUE	reported	igd	3	1	TRUE
rs31421	A	G	A	G	0.1706	-0.0468836	0.9026	NA	FALSE	FALSE	FALSE	ebi-a-GCST000612	14	79429904	0.0489732	15283	0.3384	Celiac disease || id:ebi-a-GCST000612	Celiac disease	Celiac disease || ||	TRUE	igd	NA	NA	NA	NA	NA	NA	NA	14	79429904	0.0357	1.80601e-06	4376	ebi-a-GCST90091246	|| id:ebi-a-GCST90091246	TRUE	reported	igd	3	1	TRUE
rs62420474	A	C	A	C	0.1665	-0.0859937	0.09	NA	FALSE	FALSE	FALSE	ebi-a-GCST000612	6	68024291	0.0483449	15283	0.0752801	Celiac disease || id:ebi-a-GCST000612	Celiac disease	Celiac disease || ||	TRUE	igd	TRUE	rs62420474	rs4324761	A	C	T	C	6	68005786	0.0375	9.03109e-06	4376	ebi-a-GCST90091246	|| id:ebi-a-GCST90091246	TRUE	reported	igd	3	1	TRUE
rs6969719	C	T	C	T	0.1055	-0.028914	0.468	NA	FALSE	FALSE	FALSE	ebi-a-GCST000612	7	106892227	0.025562	15283	0.258	Celiac disease || id:ebi-a-GCST000612	Celiac disease	Celiac disease || ||	TRUE	igd	TRUE	rs6969719	rs7794437	C	T	G	A	7	106784209	0.0216	1.09099e-06	4376	ebi-a-GCST90091246	|| id:ebi-a-GCST90091246	TRUE	reported	igd	3	1	TRUE
rs72678056	T	C	T	C	0.1375	-0.022757	0.1611	NA	FALSE	FALSE	FALSE	ebi-a-GCST000612	1	76922187	0.0351788	15283	0.5177	Celiac disease || id:ebi-a-GCST000612	Celiac disease	Celiac disease || ||	TRUE	igd	TRUE	rs72678056	rs9437448	T	C	T	C	1	76919856	0.0295	3.19897e-06	4376	ebi-a-GCST90091246	|| id:ebi-a-GCST90091246	TRUE	reported	igd	3	1	TRUE
rs8176672	T	C	T	C	0.4061	-0.0693501	0.0718	NA	FALSE	FALSE	FALSE	ebi-a-GCST000612	9	136184526	0.0527962	15283	0.189	Celiac disease || id:ebi-a-GCST000612	Celiac disease	Celiac disease || ||	TRUE	igd	TRUE	rs8176672	rs11244079	T	C	A	G	9	136142185	0.0407	2.10814e-23	4376	ebi-a-GCST90091246	|| id:ebi-a-GCST90091246	TRUE	reported	igd	3	1	TRUE
rs881301	T	C	T	C	0.1186	0.0420728	0.5872	NA	FALSE	FALSE	FALSE	ebi-a-GCST000612	8	38332318	0.0287099	15283	0.1428	Celiac disease || id:ebi-a-GCST000612	Celiac disease	Celiac disease || ||	TRUE	igd	NA	NA	NA	NA	NA	NA	NA	8	38332318	0.0212	2.22998e-08	4376	ebi-a-GCST90091246	|| id:ebi-a-GCST90091246	TRUE	reported	igd	3	1	TRUE
rs9512492	C	T	C	T	0.1011	-0.00598207	0.5737	NA	FALSE	FALSE	FALSE	ebi-a-GCST000612	13	27590400	0.0271167	15283	0.8254	Celiac disease || id:ebi-a-GCST000612	Celiac disease	Celiac disease || ||	TRUE	igd	NA	NA	NA	NA	NA	NA	NA	13	27590400	0.0216	2.91501e-06	4376	ebi-a-GCST90091246	|| id:ebi-a-GCST90091246	TRUE	reported	igd	3	1	TRUE
eczema
SNP	effect_allele.exposure	other_allele.exposure	effect_allele.outcome	other_allele.outcome	beta.exposure	beta.outcome	eaf.exposure	eaf.outcome	remove	palindromic	ambiguous	id.outcome	chr	pos	se.outcome	samplesize.outcome	pval.outcome	outcome	originalname.outcome	outcome.deprecated	mr_keep.outcome	data_source.outcome	proxy.outcome	target_snp.outcome	proxy_snp.outcome	target_a1.outcome	target_a2.outcome	proxy_a1.outcome	proxy_a2.outcome	chr.exposure	pos.exposure	se.exposure	pval.exposure	samplesize.exposure	id.exposure	exposure	mr_keep.exposure	pval_origin.exposure	data_source.exposure	action	SNP_index	mr_keep
rs1056008	C	T	C	T	0.1835	-0.0115	0.2682	0.7262	FALSE	FALSE	FALSE	ebi-a-GCST005038	12	662838	0.0068	360838	0.0877405	Allergic disease (asthma, hay fever or eczema) || id:ebi-a-GCST005038	Allergic disease (asthma, hay fever or eczema)	Allergic disease (asthma, hay fever or eczema) || ||	TRUE	igd	NA	NA	NA	NA	NA	NA	NA	12	662838	0.0239	1.79597e-14	4376	ebi-a-GCST90091246	|| id:ebi-a-GCST90091246	TRUE	reported	igd	3	1	TRUE
rs1089663	A	G	A	G	0.099	0.0065	0.5149	0.4422	FALSE	FALSE	FALSE	ebi-a-GCST005038	16	24659240	0.0059	360838	0.2699	Allergic disease (asthma, hay fever or eczema) || id:ebi-a-GCST005038	Allergic disease (asthma, hay fever or eczema)	Allergic disease (asthma, hay fever or eczema) || ||	TRUE	igd	NA	NA	NA	NA	NA	NA	NA	16	24659240	0.0221	7.53703e-06	4376	ebi-a-GCST90091246	|| id:ebi-a-GCST90091246	TRUE	reported	igd	3	1	TRUE
rs112945330	C	T	C	T	0.1718	0.0216	0.9131	0.8486	FALSE	FALSE	FALSE	ebi-a-GCST005038	6	130050814	0.0102	360838	0.03323	Allergic disease (asthma, hay fever or eczema) || id:ebi-a-GCST005038	Allergic disease (asthma, hay fever or eczema)	Allergic disease (asthma, hay fever or eczema) || ||	TRUE	igd	TRUE	rs112945330	rs17384781	T	C	A	G	6	130050150	0.0377	5.24505e-06	4376	ebi-a-GCST90091246	|| id:ebi-a-GCST90091246	TRUE	reported	igd	3	1	TRUE
rs115615298	G	A	G	A	0.3186	0.0056	0.0262	0.97789	FALSE	FALSE	FALSE	ebi-a-GCST005038	1	217954973	0.0203	360838	0.7812	Allergic disease (asthma, hay fever or eczema) || id:ebi-a-GCST005038	Allergic disease (asthma, hay fever or eczema)	Allergic disease (asthma, hay fever or eczema) || ||	TRUE	igd	NA	NA	NA	NA	NA	NA	NA	1	217954973	0.0706	6.44199e-06	4376	ebi-a-GCST90091246	|| id:ebi-a-GCST90091246	TRUE	reported	igd	3	1	TRUE
rs12607664	T	G	T	G	0.2425	-0.0026	0.3161	0.3146	FALSE	FALSE	FALSE	ebi-a-GCST005038	18	24693221	0.0061	360838	0.667799	Allergic disease (asthma, hay fever or eczema) || id:ebi-a-GCST005038	Allergic disease (asthma, hay fever or eczema)	Allergic disease (asthma, hay fever or eczema) || ||	TRUE	igd	NA	NA	NA	NA	NA	NA	NA	18	24693221	0.0224	2.28087e-27	4376	ebi-a-GCST90091246	|| id:ebi-a-GCST90091246	TRUE	reported	igd	3	1	TRUE
rs142240410	G	A	G	A	0.4772	-0.0195	0.9878	0.98299	FALSE	FALSE	FALSE	ebi-a-GCST005038	4	80518549	0.0264	360838	0.4602	Allergic disease (asthma, hay fever or eczema) || id:ebi-a-GCST005038	Allergic disease (asthma, hay fever or eczema)	Allergic disease (asthma, hay fever or eczema) || ||	TRUE	igd	NA	NA	NA	NA	NA	NA	NA	4	80518549	0.0996	1.646e-06	4376	ebi-a-GCST90091246	|| id:ebi-a-GCST90091246	TRUE	reported	igd	3	1	TRUE
rs1543797	C	T	C	T	0.1324	0.0022	0.2293	0.7432	FALSE	FALSE	FALSE	ebi-a-GCST005038	13	33581388	0.0069	360838	0.753	Allergic disease (asthma, hay fever or eczema) || id:ebi-a-GCST005038	Allergic disease (asthma, hay fever or eczema)	Allergic disease (asthma, hay fever or eczema) || ||	TRUE	igd	NA	NA	NA	NA	NA	NA	NA	13	33581388	0.0251	1.26701e-07	4376	ebi-a-GCST90091246	|| id:ebi-a-GCST90091246	TRUE	reported	igd	3	1	TRUE
rs188008678	A	G	A	G	0.4703	0.029	0.9888	0.01701	FALSE	FALSE	FALSE	ebi-a-GCST005038	4	98497637	0.0266	360838	0.2765	Allergic disease (asthma, hay fever or eczema) || id:ebi-a-GCST005038	Allergic disease (asthma, hay fever or eczema)	Allergic disease (asthma, hay fever or eczema) || ||	TRUE	igd	NA	NA	NA	NA	NA	NA	NA	4	98497637	0.1038	5.89495e-06	4376	ebi-a-GCST90091246	|| id:ebi-a-GCST90091246	TRUE	reported	igd	3	1	TRUE
rs2133806	C	T	C	T	0.1001	0.0069	0.4127	0.5697	FALSE	FALSE	FALSE	ebi-a-GCST005038	4	155774446	0.0061	360838	0.2571	Allergic disease (asthma, hay fever or eczema) || id:ebi-a-GCST005038	Allergic disease (asthma, hay fever or eczema)	Allergic disease (asthma, hay fever or eczema) || ||	TRUE	igd	NA	NA	NA	NA	NA	NA	NA	4	155774446	0.0225	8.59409e-06	4376	ebi-a-GCST90091246	|| id:ebi-a-GCST90091246	TRUE	reported	igd	3	1	TRUE
rs2365316	T	C	T	C	0.1052	-0.0137	0.3505	0.3741	FALSE	FALSE	FALSE	ebi-a-GCST005038	12	60211476	0.006	360838	0.0225398	Allergic disease (asthma, hay fever or eczema) || id:ebi-a-GCST005038	Allergic disease (asthma, hay fever or eczema)	Allergic disease (asthma, hay fever or eczema) || ||	TRUE	igd	NA	NA	NA	NA	NA	NA	NA	12	60211476	0.0223	2.386e-06	4376	ebi-a-GCST90091246	|| id:ebi-a-GCST90091246	TRUE	reported	igd	3	1	TRUE
rs2540962	A	G	A	G	0.1129	0.0067	0.2782	0.2687	FALSE	FALSE	FALSE	ebi-a-GCST005038	2	65263228	0.0065	360838	0.3033	Allergic disease (asthma, hay fever or eczema) || id:ebi-a-GCST005038	Allergic disease (asthma, hay fever or eczema)	Allergic disease (asthma, hay fever or eczema) || ||	TRUE	igd	NA	NA	NA	NA	NA	NA	NA	2	65263228	0.0237	1.842e-06	4376	ebi-a-GCST90091246	|| id:ebi-a-GCST90091246	TRUE	reported	igd	3	1	TRUE
rs31421	A	G	A	G	0.1706	-0.0058	0.9026	0.06122	FALSE	FALSE	FALSE	ebi-a-GCST005038	14	79429904	0.01	360838	0.5639	Allergic disease (asthma, hay fever or eczema) || id:ebi-a-GCST005038	Allergic disease (asthma, hay fever or eczema)	Allergic disease (asthma, hay fever or eczema) || ||	TRUE	igd	NA	NA	NA	NA	NA	NA	NA	14	79429904	0.0357	1.80601e-06	4376	ebi-a-GCST90091246	|| id:ebi-a-GCST90091246	TRUE	reported	igd	3	1	TRUE
rs62420474	A	C	A	C	0.1665	-0.0022	0.09	0.09864	FALSE	FALSE	FALSE	ebi-a-GCST005038	6	68005786	0.0095	360838	0.8141	Allergic disease (asthma, hay fever or eczema) || id:ebi-a-GCST005038	Allergic disease (asthma, hay fever or eczema)	Allergic disease (asthma, hay fever or eczema) || ||	TRUE	igd	NA	NA	NA	NA	NA	NA	NA	6	68005786	0.0375	9.03109e-06	4376	ebi-a-GCST90091246	|| id:ebi-a-GCST90091246	TRUE	reported	igd	3	1	TRUE
rs6969719	C	T	C	T	0.1055	-0.0098	0.468	0.5289	FALSE	FALSE	FALSE	ebi-a-GCST005038	7	106784209	0.0059	360838	0.0941109	Allergic disease (asthma, hay fever or eczema) || id:ebi-a-GCST005038	Allergic disease (asthma, hay fever or eczema)	Allergic disease (asthma, hay fever or eczema) || ||	TRUE	igd	NA	NA	NA	NA	NA	NA	NA	7	106784209	0.0216	1.09099e-06	4376	ebi-a-GCST90091246	|| id:ebi-a-GCST90091246	TRUE	reported	igd	3	1	TRUE
rs72678056	T	C	T	C	0.1375	0.0038	0.1611	0.1497	FALSE	FALSE	FALSE	ebi-a-GCST005038	1	76919856	0.0079	360838	0.627899	Allergic disease (asthma, hay fever or eczema) || id:ebi-a-GCST005038	Allergic disease (asthma, hay fever or eczema)	Allergic disease (asthma, hay fever or eczema) || ||	TRUE	igd	NA	NA	NA	NA	NA	NA	NA	1	76919856	0.0295	3.19897e-06	4376	ebi-a-GCST90091246	|| id:ebi-a-GCST90091246	TRUE	reported	igd	3	1	TRUE
rs7333961	G	A	G	A	0.3271	0.0046	0.9538	0.92347	FALSE	FALSE	FALSE	ebi-a-GCST005038	13	33533269	0.013	360838	0.722	Allergic disease (asthma, hay fever or eczema) || id:ebi-a-GCST005038	Allergic disease (asthma, hay fever or eczema)	Allergic disease (asthma, hay fever or eczema) || ||	TRUE	igd	NA	NA	NA	NA	NA	NA	NA	13	33533269	0.0512	1.726e-10	4376	ebi-a-GCST90091246	|| id:ebi-a-GCST90091246	TRUE	reported	igd	3	1	TRUE
rs75104265	T	C	T	C	0.2353	0.0267	0.0458	0.04592	FALSE	FALSE	FALSE	ebi-a-GCST005038	20	13302931	0.0136	360838	0.0500703	Allergic disease (asthma, hay fever or eczema) || id:ebi-a-GCST005038	Allergic disease (asthma, hay fever or eczema)	Allergic disease (asthma, hay fever or eczema) || ||	TRUE	igd	NA	NA	NA	NA	NA	NA	NA	20	13302931	0.0517	5.29395e-06	4376	ebi-a-GCST90091246	|| id:ebi-a-GCST90091246	TRUE	reported	igd	3	1	TRUE
rs75601977	A	G	A	G	0.2733	0.0303	0.9634	0.01701	FALSE	FALSE	FALSE	ebi-a-GCST005038	4	178292706	0.016	360838	0.0573799	Allergic disease (asthma, hay fever or eczema) || id:ebi-a-GCST005038	Allergic disease (asthma, hay fever or eczema)	Allergic disease (asthma, hay fever or eczema) || ||	TRUE	igd	NA	NA	NA	NA	NA	NA	NA	4	178292706	0.0586	3.08603e-06	4376	ebi-a-GCST90091246	|| id:ebi-a-GCST90091246	TRUE	reported	igd	3	1	TRUE
rs77151933	G	A	G	A	0.5234	-0.012	0.0113	0.98469	FALSE	FALSE	FALSE	ebi-a-GCST005038	13	95203799	0.028	360838	0.6672	Allergic disease (asthma, hay fever or eczema) || id:ebi-a-GCST005038	Allergic disease (asthma, hay fever or eczema)	Allergic disease (asthma, hay fever or eczema) || ||	TRUE	igd	NA	NA	NA	NA	NA	NA	NA	13	95203799	0.1058	7.60099e-07	4376	ebi-a-GCST90091246	|| id:ebi-a-GCST90091246	TRUE	reported	igd	3	1	TRUE
rs78114865	T	G	T	G	0.3074	-0.0035	0.0331	0.02551	FALSE	FALSE	FALSE	ebi-a-GCST005038	1	200367929	0.0177	360838	0.8413	Allergic disease (asthma, hay fever or eczema) || id:ebi-a-GCST005038	Allergic disease (asthma, hay fever or eczema)	Allergic disease (asthma, hay fever or eczema) || ||	TRUE	igd	NA	NA	NA	NA	NA	NA	NA	1	200367929	0.0607	4.01698e-07	4376	ebi-a-GCST90091246	|| id:ebi-a-GCST90091246	TRUE	reported	igd	3	1	TRUE
rs8176672	T	C	T	C	0.4061	-0.0126	0.0718	0.09694	FALSE	FALSE	FALSE	ebi-a-GCST005038	9	136142185	0.0115	360838	0.272	Allergic disease (asthma, hay fever or eczema) || id:ebi-a-GCST005038	Allergic disease (asthma, hay fever or eczema)	Allergic disease (asthma, hay fever or eczema) || ||	TRUE	igd	NA	NA	NA	NA	NA	NA	NA	9	136142185	0.0407	2.10814e-23	4376	ebi-a-GCST90091246	|| id:ebi-a-GCST90091246	TRUE	reported	igd	3	1	TRUE
rs881301	T	C	T	C	0.1186	0.0103	0.5872	0.4031	FALSE	FALSE	FALSE	ebi-a-GCST005038	8	38332318	0.0058	360838	0.0775693	Allergic disease (asthma, hay fever or eczema) || id:ebi-a-GCST005038	Allergic disease (asthma, hay fever or eczema)	Allergic disease (asthma, hay fever or eczema) || ||	TRUE	igd	NA	NA	NA	NA	NA	NA	NA	8	38332318	0.0212	2.22998e-08	4376	ebi-a-GCST90091246	|| id:ebi-a-GCST90091246	TRUE	reported	igd	3	1	TRUE
rs9512492	C	T	C	T	0.1011	0.0019	0.5737	0.6173	FALSE	FALSE	FALSE	ebi-a-GCST005038	13	27590400	0.0058	360838	0.7491	Allergic disease (asthma, hay fever or eczema) || id:ebi-a-GCST005038	Allergic disease (asthma, hay fever or eczema)	Allergic disease (asthma, hay fever or eczema) || ||	TRUE	igd	NA	NA	NA	NA	NA	NA	NA	13	27590400	0.0216	2.91501e-06	4376	ebi-a-GCST90091246	|| id:ebi-a-GCST90091246	TRUE	reported	igd	3	1	TRUE
MS
SNP	effect_allele.exposure	other_allele.exposure	effect_allele.outcome	other_allele.outcome	beta.exposure	beta.outcome	eaf.exposure	eaf.outcome	remove	palindromic	ambiguous	id.outcome	chr	pos	se.outcome	samplesize.outcome	pval.outcome	outcome	originalname.outcome	outcome.deprecated	mr_keep.outcome	data_source.outcome	proxy.outcome	target_snp.outcome	proxy_snp.outcome	target_a1.outcome	target_a2.outcome	proxy_a1.outcome	proxy_a2.outcome	chr.exposure	pos.exposure	se.exposure	pval.exposure	samplesize.exposure	id.exposure	exposure	mr_keep.exposure	pval_origin.exposure	data_source.exposure	action	SNP_index	mr_keep
rs1089663	A	G	A	G	0.099	-0.00551518	0.5149	NA	FALSE	FALSE	FALSE	ieu-b-18	16	24659240	0.0198842	115803	0.7815	multiple sclerosis || id:ieu-b-18	multiple sclerosis	multiple sclerosis || ||	TRUE	igd	NA	NA	NA	NA	NA	NA	NA	16	24659240	0.0221	7.53703e-06	4376	ebi-a-GCST90091246	|| id:ebi-a-GCST90091246	TRUE	reported	igd	3	1	TRUE
rs112945330	C	T	C	T	0.1718	0.00637961	0.9131	NA	FALSE	FALSE	FALSE	ieu-b-18	6	130050814	0.0323151	115803	0.8435	multiple sclerosis || id:ieu-b-18	multiple sclerosis	multiple sclerosis || ||	TRUE	igd	TRUE	rs112945330	rs17384781	T	C	A	G	6	130050150	0.0377	5.24505e-06	4376	ebi-a-GCST90091246	|| id:ebi-a-GCST90091246	TRUE	reported	igd	3	1	TRUE
rs12607664	T	G	T	G	0.2425	0.0036065	0.3161	NA	FALSE	FALSE	FALSE	ieu-b-18	18	24693221	0.0175191	115803	0.8369	multiple sclerosis || id:ieu-b-18	multiple sclerosis	multiple sclerosis || ||	TRUE	igd	NA	NA	NA	NA	NA	NA	NA	18	24693221	0.0224	2.28087e-27	4376	ebi-a-GCST90091246	|| id:ebi-a-GCST90091246	TRUE	reported	igd	3	1	TRUE
rs1543797	C	T	C	T	0.1324	0.0147076	0.2293	NA	FALSE	FALSE	FALSE	ieu-b-18	13	33581388	0.0196035	115803	0.4531	multiple sclerosis || id:ieu-b-18	multiple sclerosis	multiple sclerosis || ||	TRUE	igd	NA	NA	NA	NA	NA	NA	NA	13	33581388	0.0251	1.26701e-07	4376	ebi-a-GCST90091246	|| id:ebi-a-GCST90091246	TRUE	reported	igd	3	1	TRUE
rs2133806	C	T	C	T	0.1001	0.0301412	0.4127	NA	FALSE	FALSE	FALSE	ieu-b-18	4	155774446	0.0221096	115803	0.1728	multiple sclerosis || id:ieu-b-18	multiple sclerosis	multiple sclerosis || ||	TRUE	igd	NA	NA	NA	NA	NA	NA	NA	4	155774446	0.0225	8.59409e-06	4376	ebi-a-GCST90091246	|| id:ebi-a-GCST90091246	TRUE	reported	igd	3	1	TRUE
rs2365316	T	C	T	C	0.1052	0.00290421	0.3505	NA	FALSE	FALSE	FALSE	ieu-b-18	12	60211476	0.0168928	115803	0.8635	multiple sclerosis || id:ieu-b-18	multiple sclerosis	multiple sclerosis || ||	TRUE	igd	NA	NA	NA	NA	NA	NA	NA	12	60211476	0.0223	2.386e-06	4376	ebi-a-GCST90091246	|| id:ebi-a-GCST90091246	TRUE	reported	igd	3	1	TRUE
rs2540962	A	G	A	G	0.1129	-0.0129839	0.2782	NA	FALSE	FALSE	FALSE	ieu-b-18	2	65263228	0.018467	115803	0.482	multiple sclerosis || id:ieu-b-18	multiple sclerosis	multiple sclerosis || ||	TRUE	igd	NA	NA	NA	NA	NA	NA	NA	2	65263228	0.0237	1.842e-06	4376	ebi-a-GCST90091246	|| id:ebi-a-GCST90091246	TRUE	reported	igd	3	1	TRUE
rs31421	A	G	A	G	0.1706	-0.00843548	0.9026	NA	FALSE	FALSE	FALSE	ieu-b-18	14	79429904	0.0279865	115803	0.763099	multiple sclerosis || id:ieu-b-18	multiple sclerosis	multiple sclerosis || ||	TRUE	igd	NA	NA	NA	NA	NA	NA	NA	14	79429904	0.0357	1.80601e-06	4376	ebi-a-GCST90091246	|| id:ebi-a-GCST90091246	TRUE	reported	igd	3	1	TRUE
rs62420474	A	C	A	C	0.1665	-0.00935609	0.09	NA	FALSE	FALSE	FALSE	ieu-b-18	6	68005786	0.0300457	115803	0.755499	multiple sclerosis || id:ieu-b-18	multiple sclerosis	multiple sclerosis || ||	TRUE	igd	NA	NA	NA	NA	NA	NA	NA	6	68005786	0.0375	9.03109e-06	4376	ebi-a-GCST90091246	|| id:ebi-a-GCST90091246	TRUE	reported	igd	3	1	TRUE
rs6969719	C	T	C	T	0.1055	0.0119286	0.468	NA	FALSE	FALSE	FALSE	ieu-b-18	7	106784209	0.0173239	115803	0.4911	multiple sclerosis || id:ieu-b-18	multiple sclerosis	multiple sclerosis || ||	TRUE	igd	NA	NA	NA	NA	NA	NA	NA	7	106784209	0.0216	1.09099e-06	4376	ebi-a-GCST90091246	|| id:ebi-a-GCST90091246	TRUE	reported	igd	3	1	TRUE
rs72678056	T	C	T	C	0.1375	0.0233258	0.1611	NA	FALSE	FALSE	FALSE	ieu-b-18	1	76919856	0.0228246	115803	0.3068	multiple sclerosis || id:ieu-b-18	multiple sclerosis	multiple sclerosis || ||	TRUE	igd	NA	NA	NA	NA	NA	NA	NA	1	76919856	0.0295	3.19897e-06	4376	ebi-a-GCST90091246	|| id:ebi-a-GCST90091246	TRUE	reported	igd	3	1	TRUE
rs7333961	G	A	G	A	0.3271	-0.051188	0.9538	NA	FALSE	FALSE	FALSE	ieu-b-18	13	33533269	0.0358118	115803	0.1529	multiple sclerosis || id:ieu-b-18	multiple sclerosis	multiple sclerosis || ||	TRUE	igd	NA	NA	NA	NA	NA	NA	NA	13	33533269	0.0512	1.726e-10	4376	ebi-a-GCST90091246	|| id:ebi-a-GCST90091246	TRUE	reported	igd	3	1	TRUE
rs75104265	T	C	T	C	0.2353	0.0147076	0.0458	NA	FALSE	FALSE	FALSE	ieu-b-18	20	13310576	0.0376418	115803	0.696	multiple sclerosis || id:ieu-b-18	multiple sclerosis	multiple sclerosis || ||	TRUE	igd	TRUE	rs75104265	rs58644211	T	C	T	C	20	13302931	0.0517	5.29395e-06	4376	ebi-a-GCST90091246	|| id:ebi-a-GCST90091246	TRUE	reported	igd	3	1	TRUE
rs75601977	A	G	A	G	0.2733	0.031983	0.9634	NA	FALSE	FALSE	FALSE	ieu-b-18	4	178293066	0.0472087	115803	0.498101	multiple sclerosis || id:ieu-b-18	multiple sclerosis	multiple sclerosis || ||	TRUE	igd	TRUE	rs75601977	rs17677230	G	A	C	T	4	178292706	0.0586	3.08603e-06	4376	ebi-a-GCST90091246	|| id:ebi-a-GCST90091246	TRUE	reported	igd	3	1	TRUE
rs8176672	T	C	T	C	0.4061	-0.0351741	0.0718	NA	FALSE	FALSE	FALSE	ieu-b-18	9	136142185	0.0307321	115803	0.2524	multiple sclerosis || id:ieu-b-18	multiple sclerosis	multiple sclerosis || ||	TRUE	igd	NA	NA	NA	NA	NA	NA	NA	9	136142185	0.0407	2.10814e-23	4376	ebi-a-GCST90091246	|| id:ebi-a-GCST90091246	TRUE	reported	igd	3	1	TRUE
rs881301	T	C	T	C	0.1186	0.0010994	0.5872	NA	FALSE	FALSE	FALSE	ieu-b-18	8	38332318	0.0160532	115803	0.9454	multiple sclerosis || id:ieu-b-18	multiple sclerosis	multiple sclerosis || ||	TRUE	igd	NA	NA	NA	NA	NA	NA	NA	8	38332318	0.0212	2.22998e-08	4376	ebi-a-GCST90091246	|| id:ebi-a-GCST90091246	TRUE	reported	igd	3	1	TRUE
rs9411378	C	A	C	A	0.1623	0.0312079	0.7385	NA	FALSE	FALSE	FALSE	ieu-b-18	9	136146597	0.0182568	115803	0.0873796	multiple sclerosis || id:ieu-b-18	multiple sclerosis	multiple sclerosis || ||	TRUE	igd	TRUE	rs9411378	rs550057	A	C	T	C	9	136145425	0.0256	2.28602e-10	4376	ebi-a-GCST90091246	|| id:ebi-a-GCST90091246	TRUE	reported	igd	3	1	TRUE
rs9512492	C	T	C	T	0.1011	-0.0107577	0.5737	NA	FALSE	FALSE	FALSE	ieu-b-18	13	27590400	0.0166098	115803	0.517201	multiple sclerosis || id:ieu-b-18	multiple sclerosis	multiple sclerosis || ||	TRUE	igd	NA	NA	NA	NA	NA	NA	NA	13	27590400	0.0216	2.91501e-06	4376	ebi-a-GCST90091246	|| id:ebi-a-GCST90091246	TRUE	reported	igd	3	1	TRUE
PA
SNP	effect_allele.exposure	other_allele.exposure	effect_allele.outcome	other_allele.outcome	beta.exposure	beta.outcome	eaf.exposure	eaf.outcome	remove	palindromic	ambiguous	id.outcome	chr.outcome	pos.outcome	se.outcome	pval.outcome	outcome	mr_keep.outcome	pval_origin.outcome	samplesize.outcome	ncase.outcome	ncontrol.outcome	chr.exposure	pos.exposure	se.exposure	pval.exposure	samplesize.exposure	id.exposure	exposure	mr_keep.exposure	pval_origin.exposure	data_source.exposure	action	SNP_index	mr_keep
rs1056008	C	T	C	T	0.1835	0.0015447	0.2682	0.26282	FALSE	FALSE	FALSE	PA	12	662838	0.001764	0.381206	PA	TRUE	reported	324497	423	324074	12	662838	0.0239	1.8e-14	4376	ebi-a-GCST90091246	|| id:ebi-a-GCST90091246	TRUE	reported	igd	3	1	TRUE
rs1089663	A	G	A	G	0.099	-0.0023927	0.5149	0.52406	FALSE	FALSE	FALSE	PA	16	24659240	0.0017556	0.172926	PA	TRUE	reported	324497	423	324074	16	24659240	0.0221	7.54e-06	4376	ebi-a-GCST90091246	|| id:ebi-a-GCST90091246	TRUE	reported	igd	3	1	TRUE
rs112945330	C	T	C	T	0.1718	-0.0017692	0.9131	0.903938	FALSE	FALSE	FALSE	PA	6	130050150	0.001753	0.312874	PA	TRUE	reported	324497	423	324074	6	130050150	0.0377	5.25e-06	4376	ebi-a-GCST90091246	|| id:ebi-a-GCST90091246	TRUE	reported	igd	3	1	TRUE
rs115615298	G	A	G	A	0.3186	-0.00074608	0.0262	0.021857	FALSE	FALSE	FALSE	PA	1	217954973	0.0017108	0.662766	PA	TRUE	reported	324497	423	324074	1	217954973	0.0706	6.44e-06	4376	ebi-a-GCST90091246	|| id:ebi-a-GCST90091246	TRUE	reported	igd	3	1	TRUE
rs12607664	T	G	T	G	0.2425	7.37e-05	0.3161	0.31907	FALSE	FALSE	FALSE	PA	18	24693221	0.0017646	0.966698	PA	TRUE	reported	324497	423	324074	18	24693221	0.0224	2.28e-27	4376	ebi-a-GCST90091246	|| id:ebi-a-GCST90091246	TRUE	reported	igd	3	1	TRUE
rs142240410	G	A	G	A	0.4772	0.0015174	0.9878	0.988348	FALSE	FALSE	FALSE	PA	4	80518549	0.0017263	0.379429	PA	TRUE	reported	324497	423	324074	4	80518549	0.0996	1.65e-06	4376	ebi-a-GCST90091246	|| id:ebi-a-GCST90091246	TRUE	reported	igd	3	1	TRUE
rs1543797	C	T	C	T	0.1324	-0.002763	0.2293	0.22305	FALSE	FALSE	FALSE	PA	13	33581388	0.0017548	0.115369	PA	TRUE	reported	324497	423	324074	13	33581388	0.0251	1.27e-07	4376	ebi-a-GCST90091246	|| id:ebi-a-GCST90091246	TRUE	reported	igd	3	1	TRUE
rs188008678	A	G	A	G	0.4703	0.0017874	0.9888	0.989193	FALSE	FALSE	FALSE	PA	4	98497637	0.0017412	0.304635	PA	TRUE	reported	324497	423	324074	4	98497637	0.1038	5.89e-06	4376	ebi-a-GCST90091246	|| id:ebi-a-GCST90091246	TRUE	reported	igd	3	1	TRUE
rs2133806	C	T	C	T	0.1001	-0.0012054	0.4127	0.41837	FALSE	FALSE	FALSE	PA	4	155774446	0.0017555	0.492312	PA	TRUE	reported	324497	423	324074	4	155774446	0.0225	8.59e-06	4376	ebi-a-GCST90091246	|| id:ebi-a-GCST90091246	TRUE	reported	igd	3	1	TRUE
rs2365316	T	C	T	C	0.1052	-0.0004878	0.3505	0.354	FALSE	FALSE	FALSE	PA	12	60211476	0.0017657	0.782348	PA	TRUE	reported	324497	423	324074	12	60211476	0.0223	2.39e-06	4376	ebi-a-GCST90091246	|| id:ebi-a-GCST90091246	TRUE	reported	igd	3	1	TRUE
rs2540962	A	G	A	G	0.1129	0.00056347	0.2782	0.26549	FALSE	FALSE	FALSE	PA	2	65263228	0.0017548	0.748135	PA	TRUE	reported	324497	423	324074	2	65263228	0.0237	1.84e-06	4376	ebi-a-GCST90091246	|| id:ebi-a-GCST90091246	TRUE	reported	igd	3	1	TRUE
rs31421	A	G	A	G	0.1706	-0.0030695	0.9026	0.89262	FALSE	FALSE	FALSE	PA	14	79429904	0.0019562	0.116614	PA	TRUE	reported	324497	423	324074	14	79429904	0.0357	1.81e-06	4376	ebi-a-GCST90091246	|| id:ebi-a-GCST90091246	TRUE	reported	igd	3	1	TRUE
rs62420474	A	C	A	C	0.1665	-0.0012469	0.09	0.10049	FALSE	FALSE	FALSE	PA	6	68005786	0.0017358	0.472552	PA	TRUE	reported	324497	423	324074	6	68005786	0.0375	9.03e-06	4376	ebi-a-GCST90091246	|| id:ebi-a-GCST90091246	TRUE	reported	igd	3	1	TRUE
rs6969719	C	T	C	T	0.1055	0.0038115	0.468	0.45993	FALSE	FALSE	FALSE	PA	7	106784209	0.0017631	0.0306337	PA	TRUE	reported	324497	423	324074	7	106784209	0.0216	1.09e-06	4376	ebi-a-GCST90091246	|| id:ebi-a-GCST90091246	TRUE	reported	igd	3	1	TRUE
rs72678056	T	C	T	C	0.1375	0.0021564	0.1611	0.16093	FALSE	FALSE	FALSE	PA	1	76919856	0.0017783	0.225299	PA	TRUE	reported	324497	423	324074	1	76919856	0.0295	3.2e-06	4376	ebi-a-GCST90091246	|| id:ebi-a-GCST90091246	TRUE	reported	igd	3	1	TRUE
rs7333961	G	A	G	A	0.3271	-0.0037904	0.9538	0.941942	FALSE	FALSE	FALSE	PA	13	33533269	0.0019017	0.0462488	PA	TRUE	reported	324497	423	324074	13	33533269	0.0512	1.73e-10	4376	ebi-a-GCST90091246	|| id:ebi-a-GCST90091246	TRUE	reported	igd	3	1	TRUE
rs75104265	T	C	T	C	0.2353	0.0010948	0.0458	0.049309	FALSE	FALSE	FALSE	PA	20	13302931	0.0017481	0.531129	PA	TRUE	reported	324497	423	324074	20	13302931	0.0517	5.29e-06	4376	ebi-a-GCST90091246	|| id:ebi-a-GCST90091246	TRUE	reported	igd	3	1	TRUE
rs75601977	A	G	A	G	0.2733	-0.0034755	0.9634	0.964187	FALSE	FALSE	FALSE	PA	4	178292706	0.0017665	0.049136	PA	TRUE	reported	324497	423	324074	4	178292706	0.0586	3.09e-06	4376	ebi-a-GCST90091246	|| id:ebi-a-GCST90091246	TRUE	reported	igd	3	1	TRUE
rs77151933	G	A	G	A	0.5234	-0.0031158	0.0113	0.012017	FALSE	FALSE	FALSE	PA	13	95203799	0.0017071	0.0679829	PA	TRUE	reported	324497	423	324074	13	95203799	0.1058	7.6e-07	4376	ebi-a-GCST90091246	|| id:ebi-a-GCST90091246	TRUE	reported	igd	3	1	TRUE
rs78114865	T	G	T	G	0.3074	-0.0018068	0.0331	0.02854	FALSE	FALSE	FALSE	PA	1	200367929	0.0017164	0.292503	PA	TRUE	reported	324497	423	324074	1	200367929	0.0607	4.02e-07	4376	ebi-a-GCST90091246	|| id:ebi-a-GCST90091246	TRUE	reported	igd	3	1	TRUE
rs8176672	T	C	T	C	0.4061	-0.002477	0.0718	0.068549	FALSE	FALSE	FALSE	PA	9	136142185	0.0018368	0.177497	PA	TRUE	reported	324497	423	324074	9	136142185	0.0407	2.11e-23	4376	ebi-a-GCST90091246	|| id:ebi-a-GCST90091246	TRUE	reported	igd	3	1	TRUE
rs881301	T	C	T	C	0.1186	-0.0026605	0.5872	0.58793	FALSE	FALSE	FALSE	PA	8	38332318	0.0017586	0.130329	PA	TRUE	reported	324497	423	324074	8	38332318	0.0212	2.23e-08	4376	ebi-a-GCST90091246	|| id:ebi-a-GCST90091246	TRUE	reported	igd	3	1	TRUE
rs9411378	C	A	C	A	0.1623	0.0015606	0.7385	0.78076	FALSE	FALSE	FALSE	PA	9	136145425	0.0017469	0.371664	PA	TRUE	reported	324497	423	324074	9	136145425	0.0256	2.29e-10	4376	ebi-a-GCST90091246	|| id:ebi-a-GCST90091246	TRUE	reported	igd	3	1	TRUE
rs9512492	C	T	C	T	0.1011	-0.00014809	0.5737	0.56721	FALSE	FALSE	FALSE	PA	13	27590400	0.0017587	0.932898	PA	TRUE	reported	324497	423	324074	13	27590400	0.0216	2.92e-06	4376	ebi-a-GCST90091246	|| id:ebi-a-GCST90091246	TRUE	reported	igd	3	1	TRUE
PBC
SNP	effect_allele.exposure	other_allele.exposure	effect_allele.outcome	other_allele.outcome	beta.exposure	beta.outcome	eaf.exposure	eaf.outcome	remove	palindromic	ambiguous	id.outcome	chr	pos	se.outcome	samplesize.outcome	pval.outcome	outcome	originalname.outcome	outcome.deprecated	mr_keep.outcome	data_source.outcome	proxy.outcome	target_snp.outcome	proxy_snp.outcome	target_a1.outcome	target_a2.outcome	proxy_a1.outcome	proxy_a2.outcome	chr.exposure	pos.exposure	se.exposure	pval.exposure	samplesize.exposure	id.exposure	exposure	mr_keep.exposure	pval_origin.exposure	data_source.exposure	action	SNP_index	mr_keep
rs112945330	C	T	C	T	0.1718	-0.0366347	0.9131	NA	FALSE	FALSE	FALSE	ebi-a-GCST90061440	6	130050150	0.038657	24510	0.34329	Primary biliary cholangitis || id:ebi-a-GCST90061440	Primary biliary cholangitis	Primary biliary cholangitis || ||	TRUE	igd	NA	NA	NA	NA	NA	NA	NA	6	130050150	0.0377	5.24505e-06	4376	ebi-a-GCST90091246	|| id:ebi-a-GCST90091246	TRUE	reported	igd	3	1	TRUE
rs115615298	G	A	G	A	0.3186	0.0541966	0.0262	NA	FALSE	FALSE	FALSE	ebi-a-GCST90061440	1	217954973	0.101047	24510	0.591718	Primary biliary cholangitis || id:ebi-a-GCST90061440	Primary biliary cholangitis	Primary biliary cholangitis || ||	TRUE	igd	NA	NA	NA	NA	NA	NA	NA	1	217954973	0.0706	6.44199e-06	4376	ebi-a-GCST90091246	|| id:ebi-a-GCST90091246	TRUE	reported	igd	3	1	TRUE
rs12607664	T	G	T	G	0.2425	0.0291364	0.3161	NA	FALSE	FALSE	FALSE	ebi-a-GCST90061440	18	24693221	0.0230229	24510	0.205679	Primary biliary cholangitis || id:ebi-a-GCST90061440	Primary biliary cholangitis	Primary biliary cholangitis || ||	TRUE	igd	NA	NA	NA	NA	NA	NA	NA	18	24693221	0.0224	2.28087e-27	4376	ebi-a-GCST90091246	|| id:ebi-a-GCST90091246	TRUE	reported	igd	3	1	TRUE
rs142240410	G	A	G	A	0.4772	0.120074	0.9878	NA	FALSE	FALSE	FALSE	ebi-a-GCST90061440	4	80518549	0.109123	24510	0.27118	Primary biliary cholangitis || id:ebi-a-GCST90061440	Primary biliary cholangitis	Primary biliary cholangitis || ||	TRUE	igd	NA	NA	NA	NA	NA	NA	NA	4	80518549	0.0996	1.646e-06	4376	ebi-a-GCST90091246	|| id:ebi-a-GCST90091246	TRUE	reported	igd	3	1	TRUE
rs188008678	A	G	A	G	0.4703	0.100939	0.9888	NA	FALSE	FALSE	FALSE	ebi-a-GCST90061440	4	98497637	0.120223	24510	0.401135	Primary biliary cholangitis || id:ebi-a-GCST90061440	Primary biliary cholangitis	Primary biliary cholangitis || ||	TRUE	igd	NA	NA	NA	NA	NA	NA	NA	4	98497637	0.1038	5.89495e-06	4376	ebi-a-GCST90091246	|| id:ebi-a-GCST90091246	TRUE	reported	igd	3	1	TRUE
rs31421	A	G	A	G	0.1706	0.0299586	0.9026	NA	FALSE	FALSE	FALSE	ebi-a-GCST90061440	14	79429904	0.0386254	24510	0.437974	Primary biliary cholangitis || id:ebi-a-GCST90061440	Primary biliary cholangitis	Primary biliary cholangitis || ||	TRUE	igd	NA	NA	NA	NA	NA	NA	NA	14	79429904	0.0357	1.80601e-06	4376	ebi-a-GCST90091246	|| id:ebi-a-GCST90091246	TRUE	reported	igd	3	1	TRUE
rs62420474	A	C	A	C	0.1665	-0.00135756	0.09	NA	FALSE	FALSE	FALSE	ebi-a-GCST90061440	6	68005786	0.0352629	24510	0.96929	Primary biliary cholangitis || id:ebi-a-GCST90061440	Primary biliary cholangitis	Primary biliary cholangitis || ||	TRUE	igd	NA	NA	NA	NA	NA	NA	NA	6	68005786	0.0375	9.03109e-06	4376	ebi-a-GCST90091246	|| id:ebi-a-GCST90091246	TRUE	reported	igd	3	1	TRUE
rs6969719	C	T	C	T	0.1055	0.0575282	0.468	NA	FALSE	FALSE	FALSE	ebi-a-GCST90061440	7	106892044	0.0222942	24510	0.00986847	Primary biliary cholangitis || id:ebi-a-GCST90061440	Primary biliary cholangitis	Primary biliary cholangitis || ||	TRUE	igd	TRUE	rs6969719	rs7794142	C	T	G	A	7	106784209	0.0216	1.09099e-06	4376	ebi-a-GCST90091246	|| id:ebi-a-GCST90091246	TRUE	reported	igd	3	1	TRUE
rs7333961	G	A	G	A	0.3271	-0.0864165	0.9538	NA	FALSE	FALSE	FALSE	ebi-a-GCST90061440	13	33533269	0.0507792	24510	0.0887912	Primary biliary cholangitis || id:ebi-a-GCST90061440	Primary biliary cholangitis	Primary biliary cholangitis || ||	TRUE	igd	NA	NA	NA	NA	NA	NA	NA	13	33533269	0.0512	1.726e-10	4376	ebi-a-GCST90091246	|| id:ebi-a-GCST90091246	TRUE	reported	igd	3	1	TRUE
rs75104265	T	C	T	C	0.2353	-0.102232	0.0458	NA	FALSE	FALSE	FALSE	ebi-a-GCST90061440	20	13302931	0.0548191	24510	0.0621956	Primary biliary cholangitis || id:ebi-a-GCST90061440	Primary biliary cholangitis	Primary biliary cholangitis || ||	TRUE	igd	NA	NA	NA	NA	NA	NA	NA	20	13302931	0.0517	5.29395e-06	4376	ebi-a-GCST90091246	|| id:ebi-a-GCST90091246	TRUE	reported	igd	3	1	TRUE
rs75601977	A	G	A	G	0.2733	0.0283208	0.9634	NA	FALSE	FALSE	FALSE	ebi-a-GCST90061440	4	178293066	0.0919785	24510	0.758153	Primary biliary cholangitis || id:ebi-a-GCST90061440	Primary biliary cholangitis	Primary biliary cholangitis || ||	TRUE	igd	TRUE	rs75601977	rs17677230	G	A	C	T	4	178292706	0.0586	3.08603e-06	4376	ebi-a-GCST90091246	|| id:ebi-a-GCST90091246	TRUE	reported	igd	3	1	TRUE
rs8176672	T	C	T	C	0.4061	-0.169368	0.0718	NA	FALSE	FALSE	FALSE	ebi-a-GCST90061440	9	136184526	0.0639239	24510	0.00806046	Primary biliary cholangitis || id:ebi-a-GCST90061440	Primary biliary cholangitis	Primary biliary cholangitis || ||	TRUE	igd	TRUE	rs8176672	rs11244079	T	C	A	G	9	136142185	0.0407	2.10814e-23	4376	ebi-a-GCST90091246	|| id:ebi-a-GCST90091246	TRUE	reported	igd	3	1	TRUE
rs881301	T	C	T	C	0.1186	-0.00173544	0.5872	NA	FALSE	FALSE	FALSE	ebi-a-GCST90061440	8	38332318	0.0211987	24510	0.934754	Primary biliary cholangitis || id:ebi-a-GCST90061440	Primary biliary cholangitis	Primary biliary cholangitis || ||	TRUE	igd	NA	NA	NA	NA	NA	NA	NA	8	38332318	0.0212	2.22998e-08	4376	ebi-a-GCST90091246	|| id:ebi-a-GCST90091246	TRUE	reported	igd	3	1	TRUE
PoS
SNP	effect_allele.exposure	other_allele.exposure	effect_allele.outcome	other_allele.outcome	beta.exposure	beta.outcome	eaf.exposure	eaf.outcome	remove	palindromic	ambiguous	id.outcome	chr.outcome	pos.outcome	se.outcome	pval.outcome	outcome	mr_keep.outcome	pval_origin.outcome	samplesize.outcome	ncase.outcome	ncontrol.outcome	chr.exposure	pos.exposure	se.exposure	pval.exposure	samplesize.exposure	id.exposure	exposure	mr_keep.exposure	pval_origin.exposure	data_source.exposure	action	SNP_index	mr_keep
rs1056008	C	T	C	T	0.1835	0.0021804	0.2682	0.26282	FALSE	FALSE	FALSE	Psoriasis	12	662838	0.0017578	0.214842	Psoriasis	TRUE	reported	326833?	2795	324074	12	662838	0.0239	1.8e-14	4376	ebi-a-GCST90091246	|| id:ebi-a-GCST90091246	TRUE	reported	igd	3	1	TRUE
rs1089663	A	G	A	G	0.099	0.001201	0.5149	0.52406	FALSE	FALSE	FALSE	Psoriasis	16	24659240	0.0017493	0.49238	Psoriasis	TRUE	reported	326833?	2795	324074	16	24659240	0.0221	7.54e-06	4376	ebi-a-GCST90091246	|| id:ebi-a-GCST90091246	TRUE	reported	igd	3	1	TRUE
rs112945330	C	T	C	T	0.1718	0.00065434	0.9131	0.903938	FALSE	FALSE	FALSE	Psoriasis	6	130050150	0.0017469	0.707978	Psoriasis	TRUE	reported	326833?	2795	324074	6	130050150	0.0377	5.25e-06	4376	ebi-a-GCST90091246	|| id:ebi-a-GCST90091246	TRUE	reported	igd	3	1	TRUE
rs115615298	G	A	G	A	0.3186	-0.0014418	0.0262	0.021857	FALSE	FALSE	FALSE	Psoriasis	1	217954973	0.0017053	0.397851	Psoriasis	TRUE	reported	326833?	2795	324074	1	217954973	0.0706	6.44e-06	4376	ebi-a-GCST90091246	|| id:ebi-a-GCST90091246	TRUE	reported	igd	3	1	TRUE
rs12607664	T	G	T	G	0.2425	-0.0018414	0.3161	0.31907	FALSE	FALSE	FALSE	Psoriasis	18	24693221	0.0017584	0.294999	Psoriasis	TRUE	reported	326833?	2795	324074	18	24693221	0.0224	2.28e-27	4376	ebi-a-GCST90091246	|| id:ebi-a-GCST90091246	TRUE	reported	igd	3	1	TRUE
rs142240410	G	A	G	A	0.4772	0.00018657	0.9878	0.988348	FALSE	FALSE	FALSE	Psoriasis	4	80518549	0.0017204	0.913642	Psoriasis	TRUE	reported	326833?	2795	324074	4	80518549	0.0996	1.65e-06	4376	ebi-a-GCST90091246	|| id:ebi-a-GCST90091246	TRUE	reported	igd	3	1	TRUE
rs1543797	C	T	C	T	0.1324	0.0015204	0.2293	0.22305	FALSE	FALSE	FALSE	Psoriasis	13	33581388	0.0017485	0.384548	Psoriasis	TRUE	reported	326833?	2795	324074	13	33581388	0.0251	1.27e-07	4376	ebi-a-GCST90091246	|| id:ebi-a-GCST90091246	TRUE	reported	igd	3	1	TRUE
rs188008678	A	G	A	G	0.4703	0.0017706	0.9888	0.989193	FALSE	FALSE	FALSE	Psoriasis	4	98497637	0.0017356	0.307645	Psoriasis	TRUE	reported	326833?	2795	324074	4	98497637	0.1038	5.89e-06	4376	ebi-a-GCST90091246	|| id:ebi-a-GCST90091246	TRUE	reported	igd	3	1	TRUE
rs2133806	C	T	C	T	0.1001	0.00121	0.4127	0.41837	FALSE	FALSE	FALSE	Psoriasis	4	155774446	0.0017492	0.48908	Psoriasis	TRUE	reported	326833?	2795	324074	4	155774446	0.0225	8.59e-06	4376	ebi-a-GCST90091246	|| id:ebi-a-GCST90091246	TRUE	reported	igd	3	1	TRUE
rs2365316	T	C	T	C	0.1052	-0.0022501	0.3505	0.354	FALSE	FALSE	FALSE	Psoriasis	12	60211476	0.0017594	0.200951	Psoriasis	TRUE	reported	326833?	2795	324074	12	60211476	0.0223	2.39e-06	4376	ebi-a-GCST90091246	|| id:ebi-a-GCST90091246	TRUE	reported	igd	3	1	TRUE
rs2540962	A	G	A	G	0.1129	-0.0015672	0.2782	0.26549	FALSE	FALSE	FALSE	Psoriasis	2	65263228	0.0017485	0.370067	Psoriasis	TRUE	reported	326833?	2795	324074	2	65263228	0.0237	1.84e-06	4376	ebi-a-GCST90091246	|| id:ebi-a-GCST90091246	TRUE	reported	igd	3	1	TRUE
rs31421	A	G	A	G	0.1706	-0.00047342	0.9026	0.89262	FALSE	FALSE	FALSE	Psoriasis	14	79429904	0.0019495	0.808131	Psoriasis	TRUE	reported	326833?	2795	324074	14	79429904	0.0357	1.81e-06	4376	ebi-a-GCST90091246	|| id:ebi-a-GCST90091246	TRUE	reported	igd	3	1	TRUE
rs62420474	A	C	A	C	0.1665	-0.00026403	0.09	0.10049	FALSE	FALSE	FALSE	Psoriasis	6	68005786	0.0017295	0.878664	Psoriasis	TRUE	reported	326833?	2795	324074	6	68005786	0.0375	9.03e-06	4376	ebi-a-GCST90091246	|| id:ebi-a-GCST90091246	TRUE	reported	igd	3	1	TRUE
rs6969719	C	T	C	T	0.1055	0.0015186	0.468	0.45993	FALSE	FALSE	FALSE	Psoriasis	7	106784209	0.0017568	0.387356	Psoriasis	TRUE	reported	326833?	2795	324074	7	106784209	0.0216	1.09e-06	4376	ebi-a-GCST90091246	|| id:ebi-a-GCST90091246	TRUE	reported	igd	3	1	TRUE
rs72678056	T	C	T	C	0.1375	0.0029651	0.1611	0.16093	FALSE	FALSE	FALSE	Psoriasis	1	76919856	0.0017717	0.0942106	Psoriasis	TRUE	reported	326833?	2795	324074	1	76919856	0.0295	3.2e-06	4376	ebi-a-GCST90091246	|| id:ebi-a-GCST90091246	TRUE	reported	igd	3	1	TRUE
rs7333961	G	A	G	A	0.3271	0.0014405	0.9538	0.941942	FALSE	FALSE	FALSE	Psoriasis	13	33533269	0.0018959	0.447373	Psoriasis	TRUE	reported	326833?	2795	324074	13	33533269	0.0512	1.73e-10	4376	ebi-a-GCST90091246	|| id:ebi-a-GCST90091246	TRUE	reported	igd	3	1	TRUE
rs75104265	T	C	T	C	0.2353	0.00087079	0.0458	0.049309	FALSE	FALSE	FALSE	Psoriasis	20	13302931	0.001742	0.617163	Psoriasis	TRUE	reported	326833?	2795	324074	20	13302931	0.0517	5.29e-06	4376	ebi-a-GCST90091246	|| id:ebi-a-GCST90091246	TRUE	reported	igd	3	1	TRUE
rs75601977	A	G	A	G	0.2733	-0.00026201	0.9634	0.964187	FALSE	FALSE	FALSE	Psoriasis	4	178292706	0.0017605	0.881688	Psoriasis	TRUE	reported	326833?	2795	324074	4	178292706	0.0586	3.09e-06	4376	ebi-a-GCST90091246	|| id:ebi-a-GCST90091246	TRUE	reported	igd	3	1	TRUE
rs77151933	G	A	G	A	0.5234	0.0010215	0.0113	0.012017	FALSE	FALSE	FALSE	Psoriasis	13	95203799	0.0016999	0.547911	Psoriasis	TRUE	reported	326833?	2795	324074	13	95203799	0.1058	7.6e-07	4376	ebi-a-GCST90091246	|| id:ebi-a-GCST90091246	TRUE	reported	igd	3	1	TRUE
rs78114865	T	G	T	G	0.3074	-0.00039352	0.0331	0.02854	FALSE	FALSE	FALSE	Psoriasis	1	200367929	0.0017103	0.818024	Psoriasis	TRUE	reported	326833?	2795	324074	1	200367929	0.0607	4.02e-07	4376	ebi-a-GCST90091246	|| id:ebi-a-GCST90091246	TRUE	reported	igd	3	1	TRUE
rs8176672	T	C	T	C	0.4061	0.00059361	0.0718	0.068549	FALSE	FALSE	FALSE	Psoriasis	9	136142185	0.0018299	0.745641	Psoriasis	TRUE	reported	326833?	2795	324074	9	136142185	0.0407	2.11e-23	4376	ebi-a-GCST90091246	|| id:ebi-a-GCST90091246	TRUE	reported	igd	3	1	TRUE
rs881301	T	C	T	C	0.1186	-0.0038212	0.5872	0.58793	FALSE	FALSE	FALSE	Psoriasis	8	38332318	0.0017525	0.0292281	Psoriasis	TRUE	reported	326833?	2795	324074	8	38332318	0.0212	2.23e-08	4376	ebi-a-GCST90091246	|| id:ebi-a-GCST90091246	TRUE	reported	igd	3	1	TRUE
rs9411378	C	A	C	A	0.1623	-0.0021144	0.7385	0.78076	FALSE	FALSE	FALSE	Psoriasis	9	136145425	0.0017407	0.224492	Psoriasis	TRUE	reported	326833?	2795	324074	9	136145425	0.0256	2.29e-10	4376	ebi-a-GCST90091246	|| id:ebi-a-GCST90091246	TRUE	reported	igd	3	1	TRUE
rs9512492	C	T	C	T	0.1011	-0.0025675	0.5737	0.56721	FALSE	FALSE	FALSE	Psoriasis	13	27590400	0.0017524	0.142886	Psoriasis	TRUE	reported	326833?	2795	324074	13	27590400	0.0216	2.92e-06	4376	ebi-a-GCST90091246	|| id:ebi-a-GCST90091246	TRUE	reported	igd	3	1	TRUE
PSC
SNP	effect_allele.exposure	other_allele.exposure	effect_allele.outcome	other_allele.outcome	beta.exposure	beta.outcome	eaf.exposure	eaf.outcome	remove	palindromic	ambiguous	id.outcome	chr	pos	se.outcome	samplesize.outcome	pval.outcome	outcome	originalname.outcome	outcome.deprecated	mr_keep.outcome	data_source.outcome	proxy.outcome	target_snp.outcome	proxy_snp.outcome	target_a1.outcome	target_a2.outcome	proxy_a1.outcome	proxy_a2.outcome	chr.exposure	pos.exposure	se.exposure	pval.exposure	samplesize.exposure	id.exposure	exposure	mr_keep.exposure	pval_origin.exposure	data_source.exposure	action	SNP_index	mr_keep
rs115615298	G	A	G	A	0.3186	0.0227395	0.0262	0.02	FALSE	FALSE	FALSE	ieu-a-1112	1	217954973	0.125	14890	0.846961	Primary sclerosing cholangitis || id:ieu-a-1112	Primary sclerosing cholangitis	Primary sclerosing cholangitis || ||	TRUE	igd	NA	NA	NA	NA	NA	NA	NA	1	217954973	0.0706	6.44199e-06	4376	ebi-a-GCST90091246	|| id:ebi-a-GCST90091246	TRUE	reported	igd	3	1	TRUE
rs12607664	T	G	T	G	0.2425	-0.00399202	0.3161	0.32	FALSE	FALSE	FALSE	ieu-a-1112	18	24693221	0.033	14890	0.901901	Primary sclerosing cholangitis || id:ieu-a-1112	Primary sclerosing cholangitis	Primary sclerosing cholangitis || ||	TRUE	igd	NA	NA	NA	NA	NA	NA	NA	18	24693221	0.0224	2.28087e-27	4376	ebi-a-GCST90091246	|| id:ebi-a-GCST90091246	TRUE	reported	igd	3	1	TRUE
rs142240410	G	A	G	A	0.4772	0.0778865	0.9878	0.99	FALSE	FALSE	FALSE	ieu-a-1112	4	80518549	0.138	14890	0.549417	Primary sclerosing cholangitis || id:ieu-a-1112	Primary sclerosing cholangitis	Primary sclerosing cholangitis || ||	TRUE	igd	NA	NA	NA	NA	NA	NA	NA	4	80518549	0.0996	1.646e-06	4376	ebi-a-GCST90091246	|| id:ebi-a-GCST90091246	TRUE	reported	igd	3	1	TRUE
rs1543797	C	T	C	T	0.1324	-0.0563803	0.2293	0.22	FALSE	FALSE	FALSE	ieu-a-1112	13	33581388	0.037	14890	0.118618	Primary sclerosing cholangitis || id:ieu-a-1112	Primary sclerosing cholangitis	Primary sclerosing cholangitis || ||	TRUE	igd	NA	NA	NA	NA	NA	NA	NA	13	33581388	0.0251	1.26701e-07	4376	ebi-a-GCST90091246	|| id:ebi-a-GCST90091246	TRUE	reported	igd	3	1	TRUE
rs188008678	A	G	A	G	0.4703	-0.14583	0.9888	0.99	FALSE	FALSE	FALSE	ieu-a-1112	4	98552357	0.127	14890	0.224183	Primary sclerosing cholangitis || id:ieu-a-1112	Primary sclerosing cholangitis	Primary sclerosing cholangitis || ||	TRUE	igd	TRUE	rs188008678	rs182117019	G	A	C	T	4	98497637	0.1038	5.89495e-06	4376	ebi-a-GCST90091246	|| id:ebi-a-GCST90091246	TRUE	reported	igd	3	1	TRUE
rs2365316	T	C	T	C	0.1052	0.0207825	0.3505	0.35	FALSE	FALSE	FALSE	ieu-a-1112	12	60211476	0.031	14890	0.495999	Primary sclerosing cholangitis || id:ieu-a-1112	Primary sclerosing cholangitis	Primary sclerosing cholangitis || ||	TRUE	igd	NA	NA	NA	NA	NA	NA	NA	12	60211476	0.0223	2.386e-06	4376	ebi-a-GCST90091246	|| id:ebi-a-GCST90091246	TRUE	reported	igd	3	1	TRUE
rs2540962	A	G	A	G	0.1129	0.0506931	0.2782	0.27	FALSE	FALSE	FALSE	ieu-a-1112	2	65263228	0.035	14890	0.139807	Primary sclerosing cholangitis || id:ieu-a-1112	Primary sclerosing cholangitis	Primary sclerosing cholangitis || ||	TRUE	igd	NA	NA	NA	NA	NA	NA	NA	2	65263228	0.0237	1.842e-06	4376	ebi-a-GCST90091246	|| id:ebi-a-GCST90091246	TRUE	reported	igd	3	1	TRUE
rs31421	A	G	A	G	0.1706	-0.0109399	0.9026	0.91	FALSE	FALSE	FALSE	ieu-a-1112	14	79429904	0.059	14890	0.850388	Primary sclerosing cholangitis || id:ieu-a-1112	Primary sclerosing cholangitis	Primary sclerosing cholangitis || ||	TRUE	igd	NA	NA	NA	NA	NA	NA	NA	14	79429904	0.0357	1.80601e-06	4376	ebi-a-GCST90091246	|| id:ebi-a-GCST90091246	TRUE	reported	igd	3	1	TRUE
rs62420474	A	C	A	C	0.1665	0.0760347	0.09	0.09	FALSE	FALSE	FALSE	ieu-a-1112	6	68005786	0.051	14890	0.12325	Primary sclerosing cholangitis || id:ieu-a-1112	Primary sclerosing cholangitis	Primary sclerosing cholangitis || ||	TRUE	igd	NA	NA	NA	NA	NA	NA	NA	6	68005786	0.0375	9.03109e-06	4376	ebi-a-GCST90091246	|| id:ebi-a-GCST90091246	TRUE	reported	igd	3	1	TRUE
rs6969719	C	T	C	T	0.1055	0.0305292	0.468	0.49	FALSE	FALSE	FALSE	ieu-a-1112	7	106860011	0.03	14890	0.304751	Primary sclerosing cholangitis || id:ieu-a-1112	Primary sclerosing cholangitis	Primary sclerosing cholangitis || ||	TRUE	igd	TRUE	rs6969719	rs7783805	C	T	C	T	7	106784209	0.0216	1.09099e-06	4376	ebi-a-GCST90091246	|| id:ebi-a-GCST90091246	TRUE	reported	igd	3	1	TRUE
rs7333961	G	A	G	A	0.3271	0.0353671	0.9538	0.95	FALSE	FALSE	FALSE	ieu-a-1112	13	33534071	0.071	14890	0.606517	Primary sclerosing cholangitis || id:ieu-a-1112	Primary sclerosing cholangitis	Primary sclerosing cholangitis || ||	TRUE	igd	TRUE	rs7333961	rs73450174	A	G	T	C	13	33533269	0.0512	1.726e-10	4376	ebi-a-GCST90091246	|| id:ebi-a-GCST90091246	TRUE	reported	igd	3	1	TRUE
rs75104265	T	C	T	C	0.2353	-0.0305292	0.0458	0.05	FALSE	FALSE	FALSE	ieu-a-1112	20	13302931	0.074	14890	0.665995	Primary sclerosing cholangitis || id:ieu-a-1112	Primary sclerosing cholangitis	Primary sclerosing cholangitis || ||	TRUE	igd	NA	NA	NA	NA	NA	NA	NA	20	13302931	0.0517	5.29395e-06	4376	ebi-a-GCST90091246	|| id:ebi-a-GCST90091246	TRUE	reported	igd	3	1	TRUE
rs75601977	A	G	A	G	0.2733	-0.102557	0.9634	0.96	FALSE	FALSE	FALSE	ieu-a-1112	4	178292706	0.079	14890	0.175529	Primary sclerosing cholangitis || id:ieu-a-1112	Primary sclerosing cholangitis	Primary sclerosing cholangitis || ||	TRUE	igd	NA	NA	NA	NA	NA	NA	NA	4	178292706	0.0586	3.08603e-06	4376	ebi-a-GCST90091246	|| id:ebi-a-GCST90091246	TRUE	reported	igd	3	1	TRUE
rs78114865	T	G	T	G	0.3074	0.102557	0.0331	0.03	FALSE	FALSE	FALSE	ieu-a-1112	1	200367929	0.101	14890	0.283411	Primary sclerosing cholangitis || id:ieu-a-1112	Primary sclerosing cholangitis	Primary sclerosing cholangitis || ||	TRUE	igd	NA	NA	NA	NA	NA	NA	NA	1	200367929	0.0607	4.01698e-07	4376	ebi-a-GCST90091246	|| id:ebi-a-GCST90091246	TRUE	reported	igd	3	1	TRUE
rs8176672	T	C	T	C	0.4061	-0.0506931	0.0718	0.07	FALSE	FALSE	FALSE	ieu-a-1112	9	136149150	0.057	14890	0.361197	Primary sclerosing cholangitis || id:ieu-a-1112	Primary sclerosing cholangitis	Primary sclerosing cholangitis || ||	TRUE	igd	TRUE	rs8176672	rs8176644	T	C	T	C	9	136142185	0.0407	2.10814e-23	4376	ebi-a-GCST90091246	|| id:ebi-a-GCST90091246	TRUE	reported	igd	3	1	TRUE
rs881301	T	C	T	C	0.1186	0.00796817	0.5872	0.58	FALSE	FALSE	FALSE	ieu-a-1112	8	38332318	0.031	14890	0.787263	Primary sclerosing cholangitis || id:ieu-a-1112	Primary sclerosing cholangitis	Primary sclerosing cholangitis || ||	TRUE	igd	NA	NA	NA	NA	NA	NA	NA	8	38332318	0.0212	2.22998e-08	4376	ebi-a-GCST90091246	|| id:ebi-a-GCST90091246	TRUE	reported	igd	3	1	TRUE
rs9512492	C	T	C	T	0.1011	-0.0266419	0.5737	0.58	FALSE	FALSE	FALSE	ieu-a-1112	13	27590400	0.035	14890	0.44162	Primary sclerosing cholangitis || id:ieu-a-1112	Primary sclerosing cholangitis	Primary sclerosing cholangitis || ||	TRUE	igd	NA	NA	NA	NA	NA	NA	NA	13	27590400	0.0216	2.91501e-06	4376	ebi-a-GCST90091246	|| id:ebi-a-GCST90091246	TRUE	reported	igd	3	1	TRUE
RA
SNP	effect_allele.exposure	other_allele.exposure	effect_allele.outcome	other_allele.outcome	beta.exposure	beta.outcome	eaf.exposure	eaf.outcome	remove	palindromic	ambiguous	id.outcome	chr	pos	se.outcome	samplesize.outcome	pval.outcome	outcome	originalname.outcome	outcome.deprecated	mr_keep.outcome	data_source.outcome	proxy.outcome	target_snp.outcome	proxy_snp.outcome	target_a1.outcome	target_a2.outcome	proxy_a1.outcome	proxy_a2.outcome	chr.exposure	pos.exposure	se.exposure	pval.exposure	samplesize.exposure	id.exposure	exposure	mr_keep.exposure	pval_origin.exposure	data_source.exposure	action	SNP_index	mr_keep
rs12607664	T	G	T	G	0.2425	-0.0618754	0.3161	NA	FALSE	FALSE	FALSE	ebi-a-GCST000679	18	24693221	0.0271539	25708	0.0226851	Rheumatoid arthritis || id:ebi-a-GCST000679	Rheumatoid arthritis	Rheumatoid arthritis || ||	TRUE	igd	NA	NA	NA	NA	NA	NA	NA	18	24693221	0.0224	2.28087e-27	4376	ebi-a-GCST90091246	|| id:ebi-a-GCST90091246	TRUE	reported	igd	3	1	TRUE
rs1543797	C	T	C	T	0.1324	-0.0618754	0.2293	NA	FALSE	FALSE	FALSE	ebi-a-GCST000679	13	33582492	0.0955111	25708	0.517092	Rheumatoid arthritis || id:ebi-a-GCST000679	Rheumatoid arthritis	Rheumatoid arthritis || ||	TRUE	igd	TRUE	rs1543797	rs35205208	C	T	G	T	13	33581388	0.0251	1.26701e-07	4376	ebi-a-GCST90091246	|| id:ebi-a-GCST90091246	TRUE	reported	igd	3	1	TRUE
rs2365316	T	C	T	C	0.1052	0.0198026	0.3505	NA	FALSE	FALSE	FALSE	ebi-a-GCST000679	12	60211476	0.0214719	25708	0.356394	Rheumatoid arthritis || id:ebi-a-GCST000679	Rheumatoid arthritis	Rheumatoid arthritis || ||	TRUE	igd	NA	NA	NA	NA	NA	NA	NA	12	60211476	0.0223	2.386e-06	4376	ebi-a-GCST90091246	|| id:ebi-a-GCST90091246	TRUE	reported	igd	3	1	TRUE
rs31421	A	G	A	G	0.1706	-0.0295588	0.9026	NA	FALSE	FALSE	FALSE	ebi-a-GCST000679	14	79429904	0.0391174	25708	0.449863	Rheumatoid arthritis || id:ebi-a-GCST000679	Rheumatoid arthritis	Rheumatoid arthritis || ||	TRUE	igd	NA	NA	NA	NA	NA	NA	NA	14	79429904	0.0357	1.80601e-06	4376	ebi-a-GCST90091246	|| id:ebi-a-GCST90091246	TRUE	reported	igd	3	1	TRUE
rs62420474	A	C	A	C	0.1665	0.00995033	0.09	NA	FALSE	FALSE	FALSE	ebi-a-GCST000679	6	68024291	0.0281233	25708	0.723481	Rheumatoid arthritis || id:ebi-a-GCST000679	Rheumatoid arthritis	Rheumatoid arthritis || ||	TRUE	igd	TRUE	rs62420474	rs4324761	A	C	T	C	6	68005786	0.0375	9.03109e-06	4376	ebi-a-GCST90091246	|| id:ebi-a-GCST90091246	TRUE	reported	igd	3	1	TRUE
rs6969719	C	T	C	T	0.1055	-0.0512933	0.468	NA	FALSE	FALSE	FALSE	ebi-a-GCST000679	7	106784209	0.0253074	25708	0.0426815	Rheumatoid arthritis || id:ebi-a-GCST000679	Rheumatoid arthritis	Rheumatoid arthritis || ||	TRUE	igd	NA	NA	NA	NA	NA	NA	NA	7	106784209	0.0216	1.09099e-06	4376	ebi-a-GCST90091246	|| id:ebi-a-GCST90091246	TRUE	reported	igd	3	1	TRUE
rs72678056	T	C	T	C	0.1375	0.00995033	0.1611	NA	FALSE	FALSE	FALSE	ebi-a-GCST000679	1	76920661	0.025068	25708	0.691415	Rheumatoid arthritis || id:ebi-a-GCST000679	Rheumatoid arthritis	Rheumatoid arthritis || ||	TRUE	igd	TRUE	rs72678056	rs6593541	T	C	C	A	1	76919856	0.0295	3.19897e-06	4376	ebi-a-GCST90091246	|| id:ebi-a-GCST90091246	TRUE	reported	igd	3	1	TRUE
rs7333961	G	A	G	A	0.3271	-0.0953102	0.9538	NA	FALSE	FALSE	FALSE	ebi-a-GCST000679	13	33533269	0.0533445	25708	0.0739878	Rheumatoid arthritis || id:ebi-a-GCST000679	Rheumatoid arthritis	Rheumatoid arthritis || ||	TRUE	igd	NA	NA	NA	NA	NA	NA	NA	13	33533269	0.0512	1.726e-10	4376	ebi-a-GCST90091246	|| id:ebi-a-GCST90091246	TRUE	reported	igd	3	1	TRUE
rs75601977	A	G	A	G	0.2733	-0.076961	0.9634	NA	FALSE	FALSE	FALSE	ebi-a-GCST000679	4	178294383	0.0636861	25708	0.226877	Rheumatoid arthritis || id:ebi-a-GCST000679	Rheumatoid arthritis	Rheumatoid arthritis || ||	TRUE	igd	TRUE	rs75601977	rs994805	G	A	G	A	4	178292706	0.0586	3.08603e-06	4376	ebi-a-GCST90091246	|| id:ebi-a-GCST90091246	TRUE	reported	igd	3	1	TRUE
rs8176672	T	C	T	C	0.4061	-0.235722	0.0718	NA	FALSE	FALSE	FALSE	ebi-a-GCST000679	9	136142185	0.145765	25708	0.105848	Rheumatoid arthritis || id:ebi-a-GCST000679	Rheumatoid arthritis	Rheumatoid arthritis || ||	TRUE	igd	NA	NA	NA	NA	NA	NA	NA	9	136142185	0.0407	2.10814e-23	4376	ebi-a-GCST90091246	|| id:ebi-a-GCST90091246	TRUE	reported	igd	3	1	TRUE
rs881301	T	C	T	C	0.1186	-0.0392207	0.5872	NA	FALSE	FALSE	FALSE	ebi-a-GCST000679	8	38332318	0.0226473	25708	0.0833086	Rheumatoid arthritis || id:ebi-a-GCST000679	Rheumatoid arthritis	Rheumatoid arthritis || ||	TRUE	igd	NA	NA	NA	NA	NA	NA	NA	8	38332318	0.0212	2.22998e-08	4376	ebi-a-GCST90091246	|| id:ebi-a-GCST90091246	TRUE	reported	igd	3	1	TRUE
rs9512492	C	T	C	T	0.1011	-0.0198026	0.5737	NA	FALSE	FALSE	FALSE	ebi-a-GCST000679	13	27590400	0.0230388	25708	0.390047	Rheumatoid arthritis || id:ebi-a-GCST000679	Rheumatoid arthritis	Rheumatoid arthritis || ||	TRUE	igd	NA	NA	NA	NA	NA	NA	NA	13	27590400	0.0216	2.91501e-06	4376	ebi-a-GCST90091246	|| id:ebi-a-GCST90091246	TRUE	reported	igd	3	1	TRUE
SLE
SNP	effect_allele.exposure	other_allele.exposure	effect_allele.outcome	other_allele.outcome	beta.exposure	beta.outcome	eaf.exposure	eaf.outcome	remove	palindromic	ambiguous	id.outcome	chr	pos	se.outcome	samplesize.outcome	pval.outcome	outcome	originalname.outcome	outcome.deprecated	mr_keep.outcome	data_source.outcome	chr.exposure	pos.exposure	se.exposure	pval.exposure	samplesize.exposure	id.exposure	exposure	mr_keep.exposure	pval_origin.exposure	data_source.exposure	action	SNP_index	mr_keep
rs1056008	C	T	C	T	0.1835	0.0254	0.2682	0.232628	FALSE	FALSE	FALSE	ebi-a-GCST90018917	12	662838	0.0551	482911	0.6441	Systemic lupus erythematosus || id:ebi-a-GCST90018917	Systemic lupus erythematosus	Systemic lupus erythematosus || ||	TRUE	igd	12	662838	0.0239	1.79597e-14	4376	ebi-a-GCST90091246	|| id:ebi-a-GCST90091246	TRUE	reported	igd	3	1	TRUE
rs1089663	A	G	A	G	0.099	-0.0547	0.5149	0.5583	FALSE	FALSE	FALSE	ebi-a-GCST90018917	16	24659240	0.0468	482911	0.2431	Systemic lupus erythematosus || id:ebi-a-GCST90018917	Systemic lupus erythematosus	Systemic lupus erythematosus || ||	TRUE	igd	16	24659240	0.0221	7.53703e-06	4376	ebi-a-GCST90091246	|| id:ebi-a-GCST90091246	TRUE	reported	igd	3	1	TRUE
rs112945330	C	T	C	T	0.1718	-0.0532	0.9131	0.921931	FALSE	FALSE	FALSE	ebi-a-GCST90018917	6	130050150	0.1077	482911	0.6215	Systemic lupus erythematosus || id:ebi-a-GCST90018917	Systemic lupus erythematosus	Systemic lupus erythematosus || ||	TRUE	igd	6	130050150	0.0377	5.24505e-06	4376	ebi-a-GCST90091246	|| id:ebi-a-GCST90091246	TRUE	reported	igd	3	1	TRUE
rs115615298	G	A	G	A	0.3186	-0.4106	0.0262	0.0242259	FALSE	FALSE	FALSE	ebi-a-GCST90018917	1	217954973	0.1822	482911	0.0241702	Systemic lupus erythematosus || id:ebi-a-GCST90018917	Systemic lupus erythematosus	Systemic lupus erythematosus || ||	TRUE	igd	1	217954973	0.0706	6.44199e-06	4376	ebi-a-GCST90091246	|| id:ebi-a-GCST90091246	TRUE	reported	igd	3	1	TRUE
rs12607664	T	G	T	G	0.2425	-0.0697	0.3161	0.34542	FALSE	FALSE	FALSE	ebi-a-GCST90018917	18	24693221	0.0489	482911	0.1541	Systemic lupus erythematosus || id:ebi-a-GCST90018917	Systemic lupus erythematosus	Systemic lupus erythematosus || ||	TRUE	igd	18	24693221	0.0224	2.28087e-27	4376	ebi-a-GCST90091246	|| id:ebi-a-GCST90091246	TRUE	reported	igd	3	1	TRUE
rs142240410	G	A	G	A	0.4772	0.3732	0.9878	0.986713	FALSE	FALSE	FALSE	ebi-a-GCST90018917	4	80518549	0.2414	482911	0.1221	Systemic lupus erythematosus || id:ebi-a-GCST90018917	Systemic lupus erythematosus	Systemic lupus erythematosus || ||	TRUE	igd	4	80518549	0.0996	1.646e-06	4376	ebi-a-GCST90091246	|| id:ebi-a-GCST90091246	TRUE	reported	igd	3	1	TRUE
rs1543797	C	T	C	T	0.1324	-0.0516	0.2293	0.253971	FALSE	FALSE	FALSE	ebi-a-GCST90018917	13	33581388	0.0521	482911	0.3216	Systemic lupus erythematosus || id:ebi-a-GCST90018917	Systemic lupus erythematosus	Systemic lupus erythematosus || ||	TRUE	igd	13	33581388	0.0251	1.26701e-07	4376	ebi-a-GCST90091246	|| id:ebi-a-GCST90091246	TRUE	reported	igd	3	1	TRUE
rs188008678	A	G	A	G	0.4703	-0.0127	0.9888	0.985595	FALSE	FALSE	FALSE	ebi-a-GCST90018917	4	98497637	0.2195	482911	0.954	Systemic lupus erythematosus || id:ebi-a-GCST90018917	Systemic lupus erythematosus	Systemic lupus erythematosus || ||	TRUE	igd	4	98497637	0.1038	5.89495e-06	4376	ebi-a-GCST90091246	|| id:ebi-a-GCST90091246	TRUE	reported	igd	3	1	TRUE
rs2133806	C	T	C	T	0.1001	0.0606	0.4127	0.454477	FALSE	FALSE	FALSE	ebi-a-GCST90018917	4	155774446	0.0479	482911	0.2059	Systemic lupus erythematosus || id:ebi-a-GCST90018917	Systemic lupus erythematosus	Systemic lupus erythematosus || ||	TRUE	igd	4	155774446	0.0225	8.59409e-06	4376	ebi-a-GCST90091246	|| id:ebi-a-GCST90091246	TRUE	reported	igd	3	1	TRUE
rs2365316	T	C	T	C	0.1052	-0.01	0.3505	0.3508	FALSE	FALSE	FALSE	ebi-a-GCST90018917	12	60211476	0.0478	482911	0.835	Systemic lupus erythematosus || id:ebi-a-GCST90018917	Systemic lupus erythematosus	Systemic lupus erythematosus || ||	TRUE	igd	12	60211476	0.0223	2.386e-06	4376	ebi-a-GCST90091246	|| id:ebi-a-GCST90091246	TRUE	reported	igd	3	1	TRUE
rs2540962	A	G	A	G	0.1129	0.0191	0.2782	0.211425	FALSE	FALSE	FALSE	ebi-a-GCST90018917	2	65263228	0.0588	482911	0.745101	Systemic lupus erythematosus || id:ebi-a-GCST90018917	Systemic lupus erythematosus	Systemic lupus erythematosus || ||	TRUE	igd	2	65263228	0.0237	1.842e-06	4376	ebi-a-GCST90091246	|| id:ebi-a-GCST90091246	TRUE	reported	igd	3	1	TRUE
rs31421	A	G	A	G	0.1706	0.0707	0.9026	0.848928	FALSE	FALSE	FALSE	ebi-a-GCST90018917	14	79429904	0.066	482911	0.2844	Systemic lupus erythematosus || id:ebi-a-GCST90018917	Systemic lupus erythematosus	Systemic lupus erythematosus || ||	TRUE	igd	14	79429904	0.0357	1.80601e-06	4376	ebi-a-GCST90091246	|| id:ebi-a-GCST90091246	TRUE	reported	igd	3	1	TRUE
rs62420474	A	C	A	C	0.1665	0.0124	0.09	0.080682	FALSE	FALSE	FALSE	ebi-a-GCST90018917	6	68005786	0.0875	482911	0.8872	Systemic lupus erythematosus || id:ebi-a-GCST90018917	Systemic lupus erythematosus	Systemic lupus erythematosus || ||	TRUE	igd	6	68005786	0.0375	9.03109e-06	4376	ebi-a-GCST90091246	|| id:ebi-a-GCST90091246	TRUE	reported	igd	3	1	TRUE
rs6969719	C	T	C	T	0.1055	0.0076	0.468	0.480726	FALSE	FALSE	FALSE	ebi-a-GCST90018917	7	106784209	0.0463	482911	0.8695	Systemic lupus erythematosus || id:ebi-a-GCST90018917	Systemic lupus erythematosus	Systemic lupus erythematosus || ||	TRUE	igd	7	106784209	0.0216	1.09099e-06	4376	ebi-a-GCST90091246	|| id:ebi-a-GCST90091246	TRUE	reported	igd	3	1	TRUE
rs72678056	T	C	T	C	0.1375	-0.0283	0.1611	0.20732	FALSE	FALSE	FALSE	ebi-a-GCST90018917	1	76919856	0.0578	482911	0.6242	Systemic lupus erythematosus || id:ebi-a-GCST90018917	Systemic lupus erythematosus	Systemic lupus erythematosus || ||	TRUE	igd	1	76919856	0.0295	3.19897e-06	4376	ebi-a-GCST90091246	|| id:ebi-a-GCST90091246	TRUE	reported	igd	3	1	TRUE
rs7333961	G	A	G	A	0.3271	0.0101	0.9538	0.873843	FALSE	FALSE	FALSE	ebi-a-GCST90018917	13	33533269	0.0681	482911	0.8822	Systemic lupus erythematosus || id:ebi-a-GCST90018917	Systemic lupus erythematosus	Systemic lupus erythematosus || ||	TRUE	igd	13	33533269	0.0512	1.726e-10	4376	ebi-a-GCST90091246	|| id:ebi-a-GCST90091246	TRUE	reported	igd	3	1	TRUE
rs75104265	T	C	T	C	0.2353	-0.1293	0.0458	0.0399394	FALSE	FALSE	FALSE	ebi-a-GCST90018917	20	13302931	0.1556	482911	0.4058	Systemic lupus erythematosus || id:ebi-a-GCST90018917	Systemic lupus erythematosus	Systemic lupus erythematosus || ||	TRUE	igd	20	13302931	0.0517	5.29395e-06	4376	ebi-a-GCST90091246	|| id:ebi-a-GCST90091246	TRUE	reported	igd	3	1	TRUE
rs75601977	A	G	A	G	0.2733	-0.0062	0.9634	0.968361	FALSE	FALSE	FALSE	ebi-a-GCST90018917	4	178292706	0.1683	482911	0.9707	Systemic lupus erythematosus || id:ebi-a-GCST90018917	Systemic lupus erythematosus	Systemic lupus erythematosus || ||	TRUE	igd	4	178292706	0.0586	3.08603e-06	4376	ebi-a-GCST90091246	|| id:ebi-a-GCST90091246	TRUE	reported	igd	3	1	TRUE
rs77151933	G	A	G	A	0.5234	-0.2325	0.0113	0.0126337	FALSE	FALSE	FALSE	ebi-a-GCST90018917	13	95203799	0.2558	482911	0.3635	Systemic lupus erythematosus || id:ebi-a-GCST90018917	Systemic lupus erythematosus	Systemic lupus erythematosus || ||	TRUE	igd	13	95203799	0.1058	7.60099e-07	4376	ebi-a-GCST90091246	|| id:ebi-a-GCST90091246	TRUE	reported	igd	3	1	TRUE
rs78114865	T	G	T	G	0.3074	-0.1193	0.0331	0.0274816	FALSE	FALSE	FALSE	ebi-a-GCST90018917	1	200367929	0.1789	482911	0.5048	Systemic lupus erythematosus || id:ebi-a-GCST90018917	Systemic lupus erythematosus	Systemic lupus erythematosus || ||	TRUE	igd	1	200367929	0.0607	4.01698e-07	4376	ebi-a-GCST90091246	|| id:ebi-a-GCST90091246	TRUE	reported	igd	3	1	TRUE
rs8176672	T	C	T	C	0.4061	-0.0578	0.0718	0.105365	FALSE	FALSE	FALSE	ebi-a-GCST90018917	9	136142185	0.0707	482911	0.4134	Systemic lupus erythematosus || id:ebi-a-GCST90018917	Systemic lupus erythematosus	Systemic lupus erythematosus || ||	TRUE	igd	9	136142185	0.0407	2.10814e-23	4376	ebi-a-GCST90091246	|| id:ebi-a-GCST90091246	TRUE	reported	igd	3	1	TRUE
rs881301	T	C	T	C	0.1186	-0.0537	0.5872	0.6038	FALSE	FALSE	FALSE	ebi-a-GCST90018917	8	38332318	0.047	482911	0.2533	Systemic lupus erythematosus || id:ebi-a-GCST90018917	Systemic lupus erythematosus	Systemic lupus erythematosus || ||	TRUE	igd	8	38332318	0.0212	2.22998e-08	4376	ebi-a-GCST90091246	|| id:ebi-a-GCST90091246	TRUE	reported	igd	3	1	TRUE
rs9411378	C	A	C	A	0.1623	0.1306	0.7385	0.777512	FALSE	FALSE	FALSE	ebi-a-GCST90018917	9	136145425	0.0962	482911	0.1746	Systemic lupus erythematosus || id:ebi-a-GCST90018917	Systemic lupus erythematosus	Systemic lupus erythematosus || ||	TRUE	igd	9	136145425	0.0256	2.28602e-10	4376	ebi-a-GCST90091246	|| id:ebi-a-GCST90091246	TRUE	reported	igd	3	1	TRUE
rs9512492	C	T	C	T	0.1011	-0.0006	0.5737	0.459392	FALSE	FALSE	FALSE	ebi-a-GCST90018917	13	27590400	0.0506	482911	0.9909	Systemic lupus erythematosus || id:ebi-a-GCST90018917	Systemic lupus erythematosus	Systemic lupus erythematosus || ||	TRUE	igd	13	27590400	0.0216	2.91501e-06	4376	ebi-a-GCST90091246	|| id:ebi-a-GCST90091246	TRUE	reported	igd	3	1	TRUE
T1D
SNP	effect_allele.exposure	other_allele.exposure	effect_allele.outcome	other_allele.outcome	beta.exposure	beta.outcome	eaf.exposure	eaf.outcome	remove	palindromic	ambiguous	id.outcome	chr	pos	se.outcome	samplesize.outcome	pval.outcome	outcome	originalname.outcome	outcome.deprecated	mr_keep.outcome	data_source.outcome	chr.exposure	pos.exposure	se.exposure	pval.exposure	samplesize.exposure	id.exposure	exposure	mr_keep.exposure	pval_origin.exposure	data_source.exposure	action	SNP_index	mr_keep
rs1056008	C	T	C	T	0.1835	-0.020489	0.2682	0.255	FALSE	FALSE	FALSE	ebi-a-GCST90014023	12	662838	0.01782	520580	0.25	Type 1 diabetes || id:ebi-a-GCST90014023	Type 1 diabetes	Type 1 diabetes || ||	TRUE	igd	12	662838	0.0239	1.79597e-14	4376	ebi-a-GCST90091246	|| id:ebi-a-GCST90091246	TRUE	reported	igd	3	1	TRUE
rs1089663	A	G	A	G	0.099	0.00431	0.5149	0.543	FALSE	FALSE	FALSE	ebi-a-GCST90014023	16	24659240	0.01602	520580	0.788	Type 1 diabetes || id:ebi-a-GCST90014023	Type 1 diabetes	Type 1 diabetes || ||	TRUE	igd	16	24659240	0.0221	7.53703e-06	4376	ebi-a-GCST90091246	|| id:ebi-a-GCST90091246	TRUE	reported	igd	3	1	TRUE
rs112945330	C	T	C	T	0.1718	-0.062099	0.9131	0.9033	FALSE	FALSE	FALSE	ebi-a-GCST90014023	6	130050150	0.027667	520580	0.0247999	Type 1 diabetes || id:ebi-a-GCST90014023	Type 1 diabetes	Type 1 diabetes || ||	TRUE	igd	6	130050150	0.0377	5.24505e-06	4376	ebi-a-GCST90091246	|| id:ebi-a-GCST90091246	TRUE	reported	igd	3	1	TRUE
rs115615298	G	A	G	A	0.3186	-0.093892	0.0262	0.0241	FALSE	FALSE	FALSE	ebi-a-GCST90014023	1	217954973	0.049782	520580	0.0592994	Type 1 diabetes || id:ebi-a-GCST90014023	Type 1 diabetes	Type 1 diabetes || ||	TRUE	igd	1	217954973	0.0706	6.44199e-06	4376	ebi-a-GCST90091246	|| id:ebi-a-GCST90091246	TRUE	reported	igd	3	1	TRUE
rs12607664	T	G	T	G	0.2425	-0.010535	0.3161	0.299	FALSE	FALSE	FALSE	ebi-a-GCST90014023	18	24693221	0.016542	520580	0.524	Type 1 diabetes || id:ebi-a-GCST90014023	Type 1 diabetes	Type 1 diabetes || ||	TRUE	igd	18	24693221	0.0224	2.28087e-27	4376	ebi-a-GCST90091246	|| id:ebi-a-GCST90091246	TRUE	reported	igd	3	1	TRUE
rs142240410	G	A	G	A	0.4772	0.161068	0.9878	0.9868	FALSE	FALSE	FALSE	ebi-a-GCST90014023	4	80518549	0.068772	520580	0.0191999	Type 1 diabetes || id:ebi-a-GCST90014023	Type 1 diabetes	Type 1 diabetes || ||	TRUE	igd	4	80518549	0.0996	1.646e-06	4376	ebi-a-GCST90091246	|| id:ebi-a-GCST90091246	TRUE	reported	igd	3	1	TRUE
rs1543797	C	T	C	T	0.1324	-0.024908	0.2293	0.232	FALSE	FALSE	FALSE	ebi-a-GCST90014023	13	33581388	0.018359	520580	0.175	Type 1 diabetes || id:ebi-a-GCST90014023	Type 1 diabetes	Type 1 diabetes || ||	TRUE	igd	13	33581388	0.0251	1.26701e-07	4376	ebi-a-GCST90091246	|| id:ebi-a-GCST90091246	TRUE	reported	igd	3	1	TRUE
rs188008678	A	G	A	G	0.4703	0.09104	0.9888	0.9861	FALSE	FALSE	FALSE	ebi-a-GCST90014023	4	98497637	0.068066	520580	0.181	Type 1 diabetes || id:ebi-a-GCST90014023	Type 1 diabetes	Type 1 diabetes || ||	TRUE	igd	4	98497637	0.1038	5.89495e-06	4376	ebi-a-GCST90091246	|| id:ebi-a-GCST90091246	TRUE	reported	igd	3	1	TRUE
rs2133806	C	T	C	T	0.1001	0.000367	0.4127	0.427	FALSE	FALSE	FALSE	ebi-a-GCST90014023	4	155774446	0.016016	520580	0.982	Type 1 diabetes || id:ebi-a-GCST90014023	Type 1 diabetes	Type 1 diabetes || ||	TRUE	igd	4	155774446	0.0225	8.59409e-06	4376	ebi-a-GCST90091246	|| id:ebi-a-GCST90091246	TRUE	reported	igd	3	1	TRUE
rs2365316	T	C	T	C	0.1052	0.01755	0.3505	0.343	FALSE	FALSE	FALSE	ebi-a-GCST90014023	12	60211476	0.015994	520580	0.273	Type 1 diabetes || id:ebi-a-GCST90014023	Type 1 diabetes	Type 1 diabetes || ||	TRUE	igd	12	60211476	0.0223	2.386e-06	4376	ebi-a-GCST90091246	|| id:ebi-a-GCST90091246	TRUE	reported	igd	3	1	TRUE
rs2540962	A	G	A	G	0.1129	-0.005979	0.2782	0.26	FALSE	FALSE	FALSE	ebi-a-GCST90014023	2	65263228	0.016438	520580	0.716	Type 1 diabetes || id:ebi-a-GCST90014023	Type 1 diabetes	Type 1 diabetes || ||	TRUE	igd	2	65263228	0.0237	1.842e-06	4376	ebi-a-GCST90091246	|| id:ebi-a-GCST90091246	TRUE	reported	igd	3	1	TRUE
rs31421	A	G	A	G	0.1706	-0.004474	0.9026	0.9169	FALSE	FALSE	FALSE	ebi-a-GCST90014023	14	79429904	0.027	520580	0.868	Type 1 diabetes || id:ebi-a-GCST90014023	Type 1 diabetes	Type 1 diabetes || ||	TRUE	igd	14	79429904	0.0357	1.80601e-06	4376	ebi-a-GCST90091246	|| id:ebi-a-GCST90091246	TRUE	reported	igd	3	1	TRUE
rs62420474	A	C	A	C	0.1665	-0.025855	0.09	0.0995	FALSE	FALSE	FALSE	ebi-a-GCST90014023	6	68005786	0.025301	520580	0.307	Type 1 diabetes || id:ebi-a-GCST90014023	Type 1 diabetes	Type 1 diabetes || ||	TRUE	igd	6	68005786	0.0375	9.03109e-06	4376	ebi-a-GCST90091246	|| id:ebi-a-GCST90091246	TRUE	reported	igd	3	1	TRUE
rs6969719	C	T	C	T	0.1055	-0.00417	0.468	0.483	FALSE	FALSE	FALSE	ebi-a-GCST90014023	7	106784209	0.015384	520580	0.786001	Type 1 diabetes || id:ebi-a-GCST90014023	Type 1 diabetes	Type 1 diabetes || ||	TRUE	igd	7	106784209	0.0216	1.09099e-06	4376	ebi-a-GCST90091246	|| id:ebi-a-GCST90091246	TRUE	reported	igd	3	1	TRUE
rs72678056	T	C	T	C	0.1375	0.005602	0.1611	0.153	FALSE	FALSE	FALSE	ebi-a-GCST90014023	1	76919856	0.021372	520580	0.793	Type 1 diabetes || id:ebi-a-GCST90014023	Type 1 diabetes	Type 1 diabetes || ||	TRUE	igd	1	76919856	0.0295	3.19897e-06	4376	ebi-a-GCST90091246	|| id:ebi-a-GCST90091246	TRUE	reported	igd	3	1	TRUE
rs7333961	G	A	G	A	0.3271	-0.049505	0.9538	0.9406	FALSE	FALSE	FALSE	ebi-a-GCST90014023	13	33533269	0.031921	520580	0.121	Type 1 diabetes || id:ebi-a-GCST90014023	Type 1 diabetes	Type 1 diabetes || ||	TRUE	igd	13	33533269	0.0512	1.726e-10	4376	ebi-a-GCST90091246	|| id:ebi-a-GCST90091246	TRUE	reported	igd	3	1	TRUE
rs75104265	T	C	T	C	0.2353	-0.019718	0.0458	0.0417	FALSE	FALSE	FALSE	ebi-a-GCST90014023	20	13302931	0.037854	520580	0.601999	Type 1 diabetes || id:ebi-a-GCST90014023	Type 1 diabetes	Type 1 diabetes || ||	TRUE	igd	20	13302931	0.0517	5.29395e-06	4376	ebi-a-GCST90091246	|| id:ebi-a-GCST90091246	TRUE	reported	igd	3	1	TRUE
rs75601977	A	G	A	G	0.2733	-0.075906	0.9634	0.9674	FALSE	FALSE	FALSE	ebi-a-GCST90014023	4	178292706	0.042341	520580	0.0729995	Type 1 diabetes || id:ebi-a-GCST90014023	Type 1 diabetes	Type 1 diabetes || ||	TRUE	igd	4	178292706	0.0586	3.08603e-06	4376	ebi-a-GCST90091246	|| id:ebi-a-GCST90091246	TRUE	reported	igd	3	1	TRUE
rs77151933	G	A	G	A	0.5234	0.06784	0.0113	0.0126	FALSE	FALSE	FALSE	ebi-a-GCST90014023	13	95203799	0.071168	520580	0.34	Type 1 diabetes || id:ebi-a-GCST90014023	Type 1 diabetes	Type 1 diabetes || ||	TRUE	igd	13	95203799	0.1058	7.60099e-07	4376	ebi-a-GCST90091246	|| id:ebi-a-GCST90091246	TRUE	reported	igd	3	1	TRUE
rs78114865	T	G	T	G	0.3074	-0.059519	0.0331	0.028	FALSE	FALSE	FALSE	ebi-a-GCST90014023	1	200367929	0.045392	520580	0.19	Type 1 diabetes || id:ebi-a-GCST90014023	Type 1 diabetes	Type 1 diabetes || ||	TRUE	igd	1	200367929	0.0607	4.01698e-07	4376	ebi-a-GCST90091246	|| id:ebi-a-GCST90091246	TRUE	reported	igd	3	1	TRUE
rs8176672	T	C	T	C	0.4061	0.034816	0.0718	0.0768	FALSE	FALSE	FALSE	ebi-a-GCST90014023	9	136142185	0.028193	520580	0.217	Type 1 diabetes || id:ebi-a-GCST90014023	Type 1 diabetes	Type 1 diabetes || ||	TRUE	igd	9	136142185	0.0407	2.10814e-23	4376	ebi-a-GCST90091246	|| id:ebi-a-GCST90091246	TRUE	reported	igd	3	1	TRUE
rs881301	T	C	T	C	0.1186	-0.024311	0.5872	0.582	FALSE	FALSE	FALSE	ebi-a-GCST90014023	8	38332318	0.015441	520580	0.115	Type 1 diabetes || id:ebi-a-GCST90014023	Type 1 diabetes	Type 1 diabetes || ||	TRUE	igd	8	38332318	0.0212	2.22998e-08	4376	ebi-a-GCST90091246	|| id:ebi-a-GCST90091246	TRUE	reported	igd	3	1	TRUE
rs9411378	C	A	C	A	0.1623	-0.023506	0.7385	0.776	FALSE	FALSE	FALSE	ebi-a-GCST90014023	9	136145425	0.046222	520580	0.611	Type 1 diabetes || id:ebi-a-GCST90014023	Type 1 diabetes	Type 1 diabetes || ||	TRUE	igd	9	136145425	0.0256	2.28602e-10	4376	ebi-a-GCST90091246	|| id:ebi-a-GCST90091246	TRUE	reported	igd	3	1	TRUE
rs9512492	C	T	C	T	0.1011	-0.027227	0.5737	0.57	FALSE	FALSE	FALSE	ebi-a-GCST90014023	13	27590400	0.014892	520580	0.0674994	Type 1 diabetes || id:ebi-a-GCST90014023	Type 1 diabetes	Type 1 diabetes || ||	TRUE	igd	13	27590400	0.0216	2.91501e-06	4376	ebi-a-GCST90091246	|| id:ebi-a-GCST90091246	TRUE	reported	igd	3	1	TRUE
UC
SNP	effect_allele.exposure	other_allele.exposure	effect_allele.outcome	other_allele.outcome	beta.exposure	beta.outcome	eaf.exposure	eaf.outcome	remove	palindromic	ambiguous	id.outcome	chr	pos	se.outcome	samplesize.outcome	pval.outcome	outcome	originalname.outcome	outcome.deprecated	mr_keep.outcome	data_source.outcome	chr.exposure	pos.exposure	se.exposure	pval.exposure	samplesize.exposure	id.exposure	exposure	mr_keep.exposure	pval_origin.exposure	data_source.exposure	action	SNP_index	mr_keep
rs1056008	C	T	C	T	0.1835	0.0023	0.2682	0.229748	FALSE	FALSE	FALSE	ebi-a-GCST90018933	12	662838	0.0222	417932	0.9189	Ulcerative colitis || id:ebi-a-GCST90018933	Ulcerative colitis	Ulcerative colitis || ||	TRUE	igd	12	662838	0.0239	1.79597e-14	4376	ebi-a-GCST90091246	|| id:ebi-a-GCST90091246	TRUE	reported	igd	3	1	TRUE
rs1089663	A	G	A	G	0.099	0.0281	0.5149	0.561385	FALSE	FALSE	FALSE	ebi-a-GCST90018933	16	24659240	0.0195	417932	0.1492	Ulcerative colitis || id:ebi-a-GCST90018933	Ulcerative colitis	Ulcerative colitis || ||	TRUE	igd	16	24659240	0.0221	7.53703e-06	4376	ebi-a-GCST90091246	|| id:ebi-a-GCST90091246	TRUE	reported	igd	3	1	TRUE
rs112945330	C	T	C	T	0.1718	0.0639	0.9131	0.924795	FALSE	FALSE	FALSE	ebi-a-GCST90018933	6	130050150	0.0424	417932	0.1322	Ulcerative colitis || id:ebi-a-GCST90018933	Ulcerative colitis	Ulcerative colitis || ||	TRUE	igd	6	130050150	0.0377	5.24505e-06	4376	ebi-a-GCST90091246	|| id:ebi-a-GCST90091246	TRUE	reported	igd	3	1	TRUE
rs115615298	G	A	G	A	0.3186	0.0888	0.0262	0.0244348	FALSE	FALSE	FALSE	ebi-a-GCST90018933	1	217954973	0.0641	417932	0.1659	Ulcerative colitis || id:ebi-a-GCST90018933	Ulcerative colitis	Ulcerative colitis || ||	TRUE	igd	1	217954973	0.0706	6.44199e-06	4376	ebi-a-GCST90091246	|| id:ebi-a-GCST90091246	TRUE	reported	igd	3	1	TRUE
rs12607664	T	G	T	G	0.2425	0.0113	0.3161	0.34947	FALSE	FALSE	FALSE	ebi-a-GCST90018933	18	24693221	0.0211	417932	0.5919	Ulcerative colitis || id:ebi-a-GCST90018933	Ulcerative colitis	Ulcerative colitis || ||	TRUE	igd	18	24693221	0.0224	2.28087e-27	4376	ebi-a-GCST90091246	|| id:ebi-a-GCST90091246	TRUE	reported	igd	3	1	TRUE
rs142240410	G	A	G	A	0.4772	0.0645	0.9878	0.986542	FALSE	FALSE	FALSE	ebi-a-GCST90018933	4	80518549	0.0857	417932	0.4513	Ulcerative colitis || id:ebi-a-GCST90018933	Ulcerative colitis	Ulcerative colitis || ||	TRUE	igd	4	80518549	0.0996	1.646e-06	4376	ebi-a-GCST90091246	|| id:ebi-a-GCST90091246	TRUE	reported	igd	3	1	TRUE
rs1543797	C	T	C	T	0.1324	0.0472	0.2293	0.257509	FALSE	FALSE	FALSE	ebi-a-GCST90018933	13	33581388	0.0223	417932	0.0345597	Ulcerative colitis || id:ebi-a-GCST90018933	Ulcerative colitis	Ulcerative colitis || ||	TRUE	igd	13	33581388	0.0251	1.26701e-07	4376	ebi-a-GCST90091246	|| id:ebi-a-GCST90091246	TRUE	reported	igd	3	1	TRUE
rs188008678	A	G	A	G	0.4703	-0.0503	0.9888	0.985077	FALSE	FALSE	FALSE	ebi-a-GCST90018933	4	98497637	0.0801	417932	0.53	Ulcerative colitis || id:ebi-a-GCST90018933	Ulcerative colitis	Ulcerative colitis || ||	TRUE	igd	4	98497637	0.1038	5.89495e-06	4376	ebi-a-GCST90091246	|| id:ebi-a-GCST90091246	TRUE	reported	igd	3	1	TRUE
rs2133806	C	T	C	T	0.1001	0.0105	0.4127	0.458805	FALSE	FALSE	FALSE	ebi-a-GCST90018933	4	155774446	0.0196	417932	0.5927	Ulcerative colitis || id:ebi-a-GCST90018933	Ulcerative colitis	Ulcerative colitis || ||	TRUE	igd	4	155774446	0.0225	8.59409e-06	4376	ebi-a-GCST90091246	|| id:ebi-a-GCST90091246	TRUE	reported	igd	3	1	TRUE
rs2365316	T	C	T	C	0.1052	0.0234	0.3505	0.351498	FALSE	FALSE	FALSE	ebi-a-GCST90018933	12	60211476	0.0202	417932	0.2462	Ulcerative colitis || id:ebi-a-GCST90018933	Ulcerative colitis	Ulcerative colitis || ||	TRUE	igd	12	60211476	0.0223	2.386e-06	4376	ebi-a-GCST90091246	|| id:ebi-a-GCST90091246	TRUE	reported	igd	3	1	TRUE
rs2540962	A	G	A	G	0.1129	-0.0199	0.2782	0.204677	FALSE	FALSE	FALSE	ebi-a-GCST90018933	2	65263228	0.0224	417932	0.3747	Ulcerative colitis || id:ebi-a-GCST90018933	Ulcerative colitis	Ulcerative colitis || ||	TRUE	igd	2	65263228	0.0237	1.842e-06	4376	ebi-a-GCST90091246	|| id:ebi-a-GCST90091246	TRUE	reported	igd	3	1	TRUE
rs31421	A	G	A	G	0.1706	0.0102	0.9026	0.841327	FALSE	FALSE	FALSE	ebi-a-GCST90018933	14	79429904	0.0339	417932	0.763001	Ulcerative colitis || id:ebi-a-GCST90018933	Ulcerative colitis	Ulcerative colitis || ||	TRUE	igd	14	79429904	0.0357	1.80601e-06	4376	ebi-a-GCST90091246	|| id:ebi-a-GCST90091246	TRUE	reported	igd	3	1	TRUE
rs62420474	A	C	A	C	0.1665	-0.0784	0.09	0.0779394	FALSE	FALSE	FALSE	ebi-a-GCST90018933	6	68005786	0.0332	417932	0.0180801	Ulcerative colitis || id:ebi-a-GCST90018933	Ulcerative colitis	Ulcerative colitis || ||	TRUE	igd	6	68005786	0.0375	9.03109e-06	4376	ebi-a-GCST90091246	|| id:ebi-a-GCST90091246	TRUE	reported	igd	3	1	TRUE
rs6969719	C	T	C	T	0.1055	0.0115	0.468	0.482155	FALSE	FALSE	FALSE	ebi-a-GCST90018933	7	106784209	0.0193	417932	0.5508	Ulcerative colitis || id:ebi-a-GCST90018933	Ulcerative colitis	Ulcerative colitis || ||	TRUE	igd	7	106784209	0.0216	1.09099e-06	4376	ebi-a-GCST90091246	|| id:ebi-a-GCST90091246	TRUE	reported	igd	3	1	TRUE
rs72678056	T	C	T	C	0.1375	0.0312	0.1611	0.213704	FALSE	FALSE	FALSE	ebi-a-GCST90018933	1	76919856	0.0263	417932	0.2358	Ulcerative colitis || id:ebi-a-GCST90018933	Ulcerative colitis	Ulcerative colitis || ||	TRUE	igd	1	76919856	0.0295	3.19897e-06	4376	ebi-a-GCST90091246	|| id:ebi-a-GCST90091246	TRUE	reported	igd	3	1	TRUE
rs7333961	G	A	G	A	0.3271	-0.042	0.9538	0.864623	FALSE	FALSE	FALSE	ebi-a-GCST90018933	13	33533269	0.0357	417932	0.2387	Ulcerative colitis || id:ebi-a-GCST90018933	Ulcerative colitis	Ulcerative colitis || ||	TRUE	igd	13	33533269	0.0512	1.726e-10	4376	ebi-a-GCST90091246	|| id:ebi-a-GCST90091246	TRUE	reported	igd	3	1	TRUE
rs75104265	T	C	T	C	0.2353	-0.0028	0.0458	0.0383974	FALSE	FALSE	FALSE	ebi-a-GCST90018933	20	13302931	0.054	417932	0.9591	Ulcerative colitis || id:ebi-a-GCST90018933	Ulcerative colitis	Ulcerative colitis || ||	TRUE	igd	20	13302931	0.0517	5.29395e-06	4376	ebi-a-GCST90091246	|| id:ebi-a-GCST90091246	TRUE	reported	igd	3	1	TRUE
rs75601977	A	G	A	G	0.2733	0.0565	0.9634	0.968974	FALSE	FALSE	FALSE	ebi-a-GCST90018933	4	178292706	0.0587	417932	0.3356	Ulcerative colitis || id:ebi-a-GCST90018933	Ulcerative colitis	Ulcerative colitis || ||	TRUE	igd	4	178292706	0.0586	3.08603e-06	4376	ebi-a-GCST90091246	|| id:ebi-a-GCST90091246	TRUE	reported	igd	3	1	TRUE
rs77151933	G	A	G	A	0.5234	0.0861	0.0113	0.0125486	FALSE	FALSE	FALSE	ebi-a-GCST90018933	13	95203799	0.0911	417932	0.3443	Ulcerative colitis || id:ebi-a-GCST90018933	Ulcerative colitis	Ulcerative colitis || ||	TRUE	igd	13	95203799	0.1058	7.60099e-07	4376	ebi-a-GCST90091246	|| id:ebi-a-GCST90091246	TRUE	reported	igd	3	1	TRUE
rs78114865	T	G	T	G	0.3074	0.0852	0.0331	0.0270651	FALSE	FALSE	FALSE	ebi-a-GCST90018933	1	200367929	0.0634	417932	0.179	Ulcerative colitis || id:ebi-a-GCST90018933	Ulcerative colitis	Ulcerative colitis || ||	TRUE	igd	1	200367929	0.0607	4.01698e-07	4376	ebi-a-GCST90091246	|| id:ebi-a-GCST90091246	TRUE	reported	igd	3	1	TRUE
rs8176672	T	C	T	C	0.4061	0.0111	0.0718	0.110739	FALSE	FALSE	FALSE	ebi-a-GCST90018933	9	136142185	0.0327	417932	0.734999	Ulcerative colitis || id:ebi-a-GCST90018933	Ulcerative colitis	Ulcerative colitis || ||	TRUE	igd	9	136142185	0.0407	2.10814e-23	4376	ebi-a-GCST90091246	|| id:ebi-a-GCST90091246	TRUE	reported	igd	3	1	TRUE
rs881301	T	C	T	C	0.1186	-0.0118	0.5872	0.606461	FALSE	FALSE	FALSE	ebi-a-GCST90018933	8	38332318	0.0194	417932	0.5448	Ulcerative colitis || id:ebi-a-GCST90018933	Ulcerative colitis	Ulcerative colitis || ||	TRUE	igd	8	38332318	0.0212	2.22998e-08	4376	ebi-a-GCST90091246	|| id:ebi-a-GCST90091246	TRUE	reported	igd	3	1	TRUE
rs9411378	C	A	C	A	0.1623	0.0144	0.7385	0.776529	FALSE	FALSE	FALSE	ebi-a-GCST90018933	9	136145425	0.0325	417932	0.6567	Ulcerative colitis || id:ebi-a-GCST90018933	Ulcerative colitis	Ulcerative colitis || ||	TRUE	igd	9	136145425	0.0256	2.28602e-10	4376	ebi-a-GCST90091246	|| id:ebi-a-GCST90091246	TRUE	reported	igd	3	1	TRUE
rs9512492	C	T	C	T	0.1011	0.0244	0.5737	0.446433	FALSE	FALSE	FALSE	ebi-a-GCST90018933	13	27590400	0.0197	417932	0.2162	Ulcerative colitis || id:ebi-a-GCST90018933	Ulcerative colitis	Ulcerative colitis || ||	TRUE	igd	13	27590400	0.0216	2.91501e-06	4376	ebi-a-GCST90091246	|| id:ebi-a-GCST90091246	TRUE	reported	igd	3	1	TRUE
ATD
SNP	effect_allele.exposure	other_allele.exposure	effect_allele.outcome	other_allele.outcome	beta.exposure	beta.outcome	eaf.exposure	eaf.outcome	remove	palindromic	ambiguous	id.outcome	chr.outcome	pos.outcome	se.outcome	pval.outcome	outcome	mr_keep.outcome	pval_origin.outcome	samplesize.outcome	ncase.outcome	ncontrol.outcome	chr.exposure	pos.exposure	se.exposure	pval.exposure	samplesize.exposure	id.exposure	exposure	mr_keep.exposure	pval_origin.exposure	data_source.exposure	action	SNP_index	mr_keep
rs1056008	C	T	C	T	0.1835	-0.00032383	0.2682	0.26282	FALSE	FALSE	FALSE	thyroid	12	662838	0.0017636	0.854309	thyroid	TRUE	reported	324681	607	324074	12	662838	0.0239	1.8e-14	4376	ebi-a-GCST90091246	|| id:ebi-a-GCST90091246	TRUE	reported	igd	3	1	TRUE
rs1089663	A	G	A	G	0.099	0.00065091	0.5149	0.52406	FALSE	FALSE	FALSE	thyroid	16	24659240	0.0017552	0.710755	thyroid	TRUE	reported	324681	607	324074	16	24659240	0.0221	7.54e-06	4376	ebi-a-GCST90091246	|| id:ebi-a-GCST90091246	TRUE	reported	igd	3	1	TRUE
rs112945330	C	T	C	T	0.1718	0.00011059	0.9131	0.903938	FALSE	FALSE	FALSE	thyroid	6	130050150	0.0017525	0.949682	thyroid	TRUE	reported	324681	607	324074	6	130050150	0.0377	5.25e-06	4376	ebi-a-GCST90091246	|| id:ebi-a-GCST90091246	TRUE	reported	igd	3	1	TRUE
rs115615298	G	A	G	A	0.3186	-0.00081086	0.0262	0.021857	FALSE	FALSE	FALSE	thyroid	1	217954973	0.00171	0.635375	thyroid	TRUE	reported	324681	607	324074	1	217954973	0.0706	6.44e-06	4376	ebi-a-GCST90091246	|| id:ebi-a-GCST90091246	TRUE	reported	igd	3	1	TRUE
rs12607664	T	G	T	G	0.2425	0.0028129	0.3161	0.31907	FALSE	FALSE	FALSE	thyroid	18	24693221	0.001764	0.110805	thyroid	TRUE	reported	324681	607	324074	18	24693221	0.0224	2.28e-27	4376	ebi-a-GCST90091246	|| id:ebi-a-GCST90091246	TRUE	reported	igd	3	1	TRUE
rs142240410	G	A	G	A	0.4772	-0.0028722	0.9878	0.988348	FALSE	FALSE	FALSE	thyroid	4	80518549	0.0017252	0.0959401	thyroid	TRUE	reported	324681	607	324074	4	80518549	0.0996	1.65e-06	4376	ebi-a-GCST90091246	|| id:ebi-a-GCST90091246	TRUE	reported	igd	3	1	TRUE
rs1543797	C	T	C	T	0.1324	-0.0021571	0.2293	0.22305	FALSE	FALSE	FALSE	thyroid	13	33581388	0.0017544	0.218862	thyroid	TRUE	reported	324681	607	324074	13	33581388	0.0251	1.27e-07	4376	ebi-a-GCST90091246	|| id:ebi-a-GCST90091246	TRUE	reported	igd	3	1	TRUE
rs188008678	A	G	A	G	0.4703	0.00043603	0.9888	0.989193	FALSE	FALSE	FALSE	thyroid	4	98497637	0.0017404	0.802177	thyroid	TRUE	reported	324681	607	324074	4	98497637	0.1038	5.89e-06	4376	ebi-a-GCST90091246	|| id:ebi-a-GCST90091246	TRUE	reported	igd	3	1	TRUE
rs2133806	C	T	C	T	0.1001	0.0023444	0.4127	0.41837	FALSE	FALSE	FALSE	thyroid	4	155774446	0.0017549	0.181598	thyroid	TRUE	reported	324681	607	324074	4	155774446	0.0225	8.59e-06	4376	ebi-a-GCST90091246	|| id:ebi-a-GCST90091246	TRUE	reported	igd	3	1	TRUE
rs2365316	T	C	T	C	0.1052	0.0018987	0.3505	0.354	FALSE	FALSE	FALSE	thyroid	12	60211476	0.0017652	0.282079	thyroid	TRUE	reported	324681	607	324074	12	60211476	0.0223	2.39e-06	4376	ebi-a-GCST90091246	|| id:ebi-a-GCST90091246	TRUE	reported	igd	3	1	TRUE
rs2540962	A	G	A	G	0.1129	0.0024927	0.2782	0.26549	FALSE	FALSE	FALSE	thyroid	2	65263228	0.0017542	0.155307	thyroid	TRUE	reported	324681	607	324074	2	65263228	0.0237	1.84e-06	4376	ebi-a-GCST90091246	|| id:ebi-a-GCST90091246	TRUE	reported	igd	3	1	TRUE
rs31421	A	G	A	G	0.1706	-0.0019328	0.9026	0.89262	FALSE	FALSE	FALSE	thyroid	14	79429904	0.0019558	0.32302	thyroid	TRUE	reported	324681	607	324074	14	79429904	0.0357	1.81e-06	4376	ebi-a-GCST90091246	|| id:ebi-a-GCST90091246	TRUE	reported	igd	3	1	TRUE
rs62420474	A	C	A	C	0.1665	0.00026409	0.09	0.10049	FALSE	FALSE	FALSE	thyroid	6	68005786	0.0017352	0.879035	thyroid	TRUE	reported	324681	607	324074	6	68005786	0.0375	9.03e-06	4376	ebi-a-GCST90091246	|| id:ebi-a-GCST90091246	TRUE	reported	igd	3	1	TRUE
rs6969719	C	T	C	T	0.1055	0.00077476	0.468	0.45993	FALSE	FALSE	FALSE	thyroid	7	106784209	0.0017628	0.660298	thyroid	TRUE	reported	324681	607	324074	7	106784209	0.0216	1.09e-06	4376	ebi-a-GCST90091246	|| id:ebi-a-GCST90091246	TRUE	reported	igd	3	1	TRUE
rs72678056	T	C	T	C	0.1375	0.00057963	0.1611	0.16093	FALSE	FALSE	FALSE	thyroid	1	76919856	0.0017779	0.744406	thyroid	TRUE	reported	324681	607	324074	1	76919856	0.0295	3.2e-06	4376	ebi-a-GCST90091246	|| id:ebi-a-GCST90091246	TRUE	reported	igd	3	1	TRUE
rs7333961	G	A	G	A	0.3271	0.0019853	0.9538	0.941942	FALSE	FALSE	FALSE	thyroid	13	33533269	0.0019016	0.296483	thyroid	TRUE	reported	324681	607	324074	13	33533269	0.0512	1.73e-10	4376	ebi-a-GCST90091246	|| id:ebi-a-GCST90091246	TRUE	reported	igd	3	1	TRUE
rs75104265	T	C	T	C	0.2353	-0.0016757	0.0458	0.049309	FALSE	FALSE	FALSE	thyroid	20	13302931	0.001748	0.337754	thyroid	TRUE	reported	324681	607	324074	20	13302931	0.0517	5.29e-06	4376	ebi-a-GCST90091246	|| id:ebi-a-GCST90091246	TRUE	reported	igd	3	1	TRUE
rs75601977	A	G	A	G	0.2733	0.0024387	0.9634	0.964187	FALSE	FALSE	FALSE	thyroid	4	178292706	0.0017667	0.167471	thyroid	TRUE	reported	324681	607	324074	4	178292706	0.0586	3.09e-06	4376	ebi-a-GCST90091246	|| id:ebi-a-GCST90091246	TRUE	reported	igd	3	1	TRUE
rs77151933	G	A	G	A	0.5234	-0.00056527	0.0113	0.012017	FALSE	FALSE	FALSE	thyroid	13	95203799	0.0017064	0.74044	thyroid	TRUE	reported	324681	607	324074	13	95203799	0.1058	7.6e-07	4376	ebi-a-GCST90091246	|| id:ebi-a-GCST90091246	TRUE	reported	igd	3	1	TRUE
rs78114865	T	G	T	G	0.3074	-0.0011267	0.0331	0.02854	FALSE	FALSE	FALSE	thyroid	1	200367929	0.0017157	0.511376	thyroid	TRUE	reported	324681	607	324074	1	200367929	0.0607	4.02e-07	4376	ebi-a-GCST90091246	|| id:ebi-a-GCST90091246	TRUE	reported	igd	3	1	TRUE
rs8176672	T	C	T	C	0.4061	-0.00097503	0.0718	0.068549	FALSE	FALSE	FALSE	thyroid	9	136142185	0.0018362	0.595415	thyroid	TRUE	reported	324681	607	324074	9	136142185	0.0407	2.11e-23	4376	ebi-a-GCST90091246	|| id:ebi-a-GCST90091246	TRUE	reported	igd	3	1	TRUE
rs881301	T	C	T	C	0.1186	-0.00076214	0.5872	0.58793	FALSE	FALSE	FALSE	thyroid	8	38332318	0.0017582	0.664676	thyroid	TRUE	reported	324681	607	324074	8	38332318	0.0212	2.23e-08	4376	ebi-a-GCST90091246	|| id:ebi-a-GCST90091246	TRUE	reported	igd	3	1	TRUE
rs9411378	C	A	C	A	0.1623	-0.00042734	0.7385	0.78076	FALSE	FALSE	FALSE	thyroid	9	136145425	0.0017463	0.806678	thyroid	TRUE	reported	324681	607	324074	9	136145425	0.0256	2.29e-10	4376	ebi-a-GCST90091246	|| id:ebi-a-GCST90091246	TRUE	reported	igd	3	1	TRUE
rs9512492	C	T	C	T	0.1011	-0.0016237	0.5737	0.56721	FALSE	FALSE	FALSE	thyroid	13	27590400	0.0017583	0.355771	thyroid	TRUE	reported	324681	607	324074	13	27590400	0.0216	2.92e-06	4376	ebi-a-GCST90091246	|| id:ebi-a-GCST90091246	TRUE	reported	igd	3	1	TRUE

## Sheet: AIH
SNP	effect_allele.exposure	other_allele.exposure	effect_allele.outcome	other_allele.outcome	beta.exposure	beta.outcome	eaf.exposure	eaf.outcome	remove	palindromic	ambiguous	id.outcome	chr	pos	se.outcome	samplesize.outcome	pval.outcome	outcome	originalname.outcome	outcome.deprecated	mr_keep.outcome	data_source.outcome	chr.exposure	pos.exposure	se.exposure	pval.exposure	samplesize.exposure	id.exposure	exposure	mr_keep.exposure	pval_origin.exposure	data_source.exposure	action	SNP_index	mr_keep
rs1056008	C	T	C	T	0.1835	-0.0095	0.2682	0.233598	FALSE	FALSE	FALSE	ebi-a-GCST90018785	12	662838	0.0554	485234	0.8634	Autoimmune hepatitis || id:ebi-a-GCST90018785	Autoimmune hepatitis	Autoimmune hepatitis || ||	TRUE	igd	12	662838	0.0239	1.79597e-14	4376	ebi-a-GCST90091246	|| id:ebi-a-GCST90091246	TRUE	reported	igd	3	1	TRUE
rs1089663	A	G	A	G	0.099	-0.0677	0.5149	0.557612	FALSE	FALSE	FALSE	ebi-a-GCST90018785	16	24659240	0.0481	485234	0.1589	Autoimmune hepatitis || id:ebi-a-GCST90018785	Autoimmune hepatitis	Autoimmune hepatitis || ||	TRUE	igd	16	24659240	0.0221	7.53703e-06	4376	ebi-a-GCST90091246	|| id:ebi-a-GCST90091246	TRUE	reported	igd	3	1	TRUE
rs112945330	C	T	C	T	0.1718	0.1221	0.9131	0.921155	FALSE	FALSE	FALSE	ebi-a-GCST90018785	6	130050150	0.1351	485234	0.3661	Autoimmune hepatitis || id:ebi-a-GCST90018785	Autoimmune hepatitis	Autoimmune hepatitis || ||	TRUE	igd	6	130050150	0.0377	5.24505e-06	4376	ebi-a-GCST90091246	|| id:ebi-a-GCST90091246	TRUE	reported	igd	3	1	TRUE
rs115615298	G	A	G	A	0.3186	0.0575	0.0262	0.0242766	FALSE	FALSE	FALSE	ebi-a-GCST90018785	1	217954973	0.1591	485234	0.7179	Autoimmune hepatitis || id:ebi-a-GCST90018785	Autoimmune hepatitis	Autoimmune hepatitis || ||	TRUE	igd	1	217954973	0.0706	6.44199e-06	4376	ebi-a-GCST90091246	|| id:ebi-a-GCST90091246	TRUE	reported	igd	3	1	TRUE
rs12607664	T	G	T	G	0.2425	-0.0379	0.3161	0.343185	FALSE	FALSE	FALSE	ebi-a-GCST90018785	18	24693221	0.0527	485234	0.4721	Autoimmune hepatitis || id:ebi-a-GCST90018785	Autoimmune hepatitis	Autoimmune hepatitis || ||	TRUE	igd	18	24693221	0.0224	2.28087e-27	4376	ebi-a-GCST90091246	|| id:ebi-a-GCST90091246	TRUE	reported	igd	3	1	TRUE
rs142240410	G	A	G	A	0.4772	-0.0287	0.9878	0.9867	FALSE	FALSE	FALSE	ebi-a-GCST90018785	4	80518549	0.206	485234	0.8893	Autoimmune hepatitis || id:ebi-a-GCST90018785	Autoimmune hepatitis	Autoimmune hepatitis || ||	TRUE	igd	4	80518549	0.0996	1.646e-06	4376	ebi-a-GCST90091246	|| id:ebi-a-GCST90091246	TRUE	reported	igd	3	1	TRUE
rs1543797	C	T	C	T	0.1324	0.0066	0.2293	0.253002	FALSE	FALSE	FALSE	ebi-a-GCST90018785	13	33581388	0.0542	485234	0.9034	Autoimmune hepatitis || id:ebi-a-GCST90018785	Autoimmune hepatitis	Autoimmune hepatitis || ||	TRUE	igd	13	33581388	0.0251	1.26701e-07	4376	ebi-a-GCST90091246	|| id:ebi-a-GCST90091246	TRUE	reported	igd	3	1	TRUE
rs188008678	A	G	A	G	0.4703	-0.1825	0.9888	0.985607	FALSE	FALSE	FALSE	ebi-a-GCST90018785	4	98497637	0.1838	485234	0.3208	Autoimmune hepatitis || id:ebi-a-GCST90018785	Autoimmune hepatitis	Autoimmune hepatitis || ||	TRUE	igd	4	98497637	0.1038	5.89495e-06	4376	ebi-a-GCST90091246	|| id:ebi-a-GCST90091246	TRUE	reported	igd	3	1	TRUE
rs2133806	C	T	C	T	0.1001	0.0422	0.4127	0.453238	FALSE	FALSE	FALSE	ebi-a-GCST90018785	4	155774446	0.0483	485234	0.3831	Autoimmune hepatitis || id:ebi-a-GCST90018785	Autoimmune hepatitis	Autoimmune hepatitis || ||	TRUE	igd	4	155774446	0.0225	8.59409e-06	4376	ebi-a-GCST90091246	|| id:ebi-a-GCST90091246	TRUE	reported	igd	3	1	TRUE
rs2365316	T	C	T	C	0.1052	-0.0261	0.3505	0.350411	FALSE	FALSE	FALSE	ebi-a-GCST90018785	12	60211476	0.0499	485234	0.6019	Autoimmune hepatitis || id:ebi-a-GCST90018785	Autoimmune hepatitis	Autoimmune hepatitis || ||	TRUE	igd	12	60211476	0.0223	2.386e-06	4376	ebi-a-GCST90091246	|| id:ebi-a-GCST90091246	TRUE	reported	igd	3	1	TRUE
rs2540962	A	G	A	G	0.1129	-0.0397	0.2782	0.213567	FALSE	FALSE	FALSE	ebi-a-GCST90018785	2	65263228	0.0563	485234	0.480799	Autoimmune hepatitis || id:ebi-a-GCST90018785	Autoimmune hepatitis	Autoimmune hepatitis || ||	TRUE	igd	2	65263228	0.0237	1.842e-06	4376	ebi-a-GCST90091246	|| id:ebi-a-GCST90091246	TRUE	reported	igd	3	1	TRUE
rs31421	A	G	A	G	0.1706	0.1278	0.9026	0.851906	FALSE	FALSE	FALSE	ebi-a-GCST90018785	14	79429904	0.0839	485234	0.1277	Autoimmune hepatitis || id:ebi-a-GCST90018785	Autoimmune hepatitis	Autoimmune hepatitis || ||	TRUE	igd	14	79429904	0.0357	1.80601e-06	4376	ebi-a-GCST90091246	|| id:ebi-a-GCST90091246	TRUE	reported	igd	3	1	TRUE
rs62420474	A	C	A	C	0.1665	0.0329	0.09	0.0815308	FALSE	FALSE	FALSE	ebi-a-GCST90018785	6	68005786	0.0847	485234	0.6979	Autoimmune hepatitis || id:ebi-a-GCST90018785	Autoimmune hepatitis	Autoimmune hepatitis || ||	TRUE	igd	6	68005786	0.0375	9.03109e-06	4376	ebi-a-GCST90091246	|| id:ebi-a-GCST90091246	TRUE	reported	igd	3	1	TRUE
rs6969719	C	T	C	T	0.1055	-0.0604	0.468	0.480948	FALSE	FALSE	FALSE	ebi-a-GCST90018785	7	106784209	0.0476	485234	0.2049	Autoimmune hepatitis || id:ebi-a-GCST90018785	Autoimmune hepatitis	Autoimmune hepatitis || ||	TRUE	igd	7	106784209	0.0216	1.09099e-06	4376	ebi-a-GCST90091246	|| id:ebi-a-GCST90091246	TRUE	reported	igd	3	1	TRUE
rs72678056	T	C	T	C	0.1375	0.0734	0.1611	0.205145	FALSE	FALSE	FALSE	ebi-a-GCST90018785	1	76919856	0.0644	485234	0.2549	Autoimmune hepatitis || id:ebi-a-GCST90018785	Autoimmune hepatitis	Autoimmune hepatitis || ||	TRUE	igd	1	76919856	0.0295	3.19897e-06	4376	ebi-a-GCST90091246	|| id:ebi-a-GCST90091246	TRUE	reported	igd	3	1	TRUE
rs7333961	G	A	G	A	0.3271	0.06	0.9538	0.87673	FALSE	FALSE	FALSE	ebi-a-GCST90018785	13	33533269	0.0806	485234	0.4563	Autoimmune hepatitis || id:ebi-a-GCST90018785	Autoimmune hepatitis	Autoimmune hepatitis || ||	TRUE	igd	13	33533269	0.0512	1.726e-10	4376	ebi-a-GCST90091246	|| id:ebi-a-GCST90091246	TRUE	reported	igd	3	1	TRUE
rs75104265	T	C	T	C	0.2353	0.1028	0.0458	0.0399551	FALSE	FALSE	FALSE	ebi-a-GCST90018785	20	13302931	0.1575	485234	0.5138	Autoimmune hepatitis || id:ebi-a-GCST90018785	Autoimmune hepatitis	Autoimmune hepatitis || ||	TRUE	igd	20	13302931	0.0517	5.29395e-06	4376	ebi-a-GCST90091246	|| id:ebi-a-GCST90091246	TRUE	reported	igd	3	1	TRUE
rs75601977	A	G	A	G	0.2733	-0.2685	0.9634	0.968367	FALSE	FALSE	FALSE	ebi-a-GCST90018785	4	178292706	0.1589	485234	0.09122	Autoimmune hepatitis || id:ebi-a-GCST90018785	Autoimmune hepatitis	Autoimmune hepatitis || ||	TRUE	igd	4	178292706	0.0586	3.08603e-06	4376	ebi-a-GCST90091246	|| id:ebi-a-GCST90091246	TRUE	reported	igd	3	1	TRUE
rs77151933	G	A	G	A	0.5234	0.0245	0.0113	0.0126338	FALSE	FALSE	FALSE	ebi-a-GCST90018785	13	95203799	0.2278	485234	0.9145	Autoimmune hepatitis || id:ebi-a-GCST90018785	Autoimmune hepatitis	Autoimmune hepatitis || ||	TRUE	igd	13	95203799	0.1058	7.60099e-07	4376	ebi-a-GCST90091246	|| id:ebi-a-GCST90091246	TRUE	reported	igd	3	1	TRUE
rs78114865	T	G	T	G	0.3074	0.02	0.0331	0.0274798	FALSE	FALSE	FALSE	ebi-a-GCST90018785	1	200367929	0.1677	485234	0.9051	Autoimmune hepatitis || id:ebi-a-GCST90018785	Autoimmune hepatitis	Autoimmune hepatitis || ||	TRUE	igd	1	200367929	0.0607	4.01698e-07	4376	ebi-a-GCST90091246	|| id:ebi-a-GCST90091246	TRUE	reported	igd	3	1	TRUE
rs8176672	T	C	T	C	0.4061	0.0003	0.0718	0.104295	FALSE	FALSE	FALSE	ebi-a-GCST90018785	9	136142185	0.074	485234	0.9972	Autoimmune hepatitis || id:ebi-a-GCST90018785	Autoimmune hepatitis	Autoimmune hepatitis || ||	TRUE	igd	9	136142185	0.0407	2.10814e-23	4376	ebi-a-GCST90091246	|| id:ebi-a-GCST90091246	TRUE	reported	igd	3	1	TRUE
rs881301	T	C	T	C	0.1186	-0.0269	0.5872	0.602835	FALSE	FALSE	FALSE	ebi-a-GCST90018785	8	38332318	0.0479	485234	0.5745	Autoimmune hepatitis || id:ebi-a-GCST90018785	Autoimmune hepatitis	Autoimmune hepatitis || ||	TRUE	igd	8	38332318	0.0212	2.22998e-08	4376	ebi-a-GCST90091246	|| id:ebi-a-GCST90091246	TRUE	reported	igd	3	1	TRUE
rs9411378	C	A	C	A	0.1623	0.0586	0.7385	0.777572	FALSE	FALSE	FALSE	ebi-a-GCST90018785	9	136145425	0.1078	485234	0.587	Autoimmune hepatitis || id:ebi-a-GCST90018785	Autoimmune hepatitis	Autoimmune hepatitis || ||	TRUE	igd	9	136145425	0.0256	2.28602e-10	4376	ebi-a-GCST90091246	|| id:ebi-a-GCST90091246	TRUE	reported	igd	3	1	TRUE
rs9512492	C	T	C	T	0.1011	-0.0213	0.5737	0.464362	FALSE	FALSE	FALSE	ebi-a-GCST90018785	13	27590400	0.0492	485234	0.6645	Autoimmune hepatitis || id:ebi-a-GCST90018785	Autoimmune hepatitis	Autoimmune hepatitis || ||	TRUE	igd	13	27590400	0.0216	2.91501e-06	4376	ebi-a-GCST90091246	|| id:ebi-a-GCST90091246	TRUE	reported	igd	3	1	TRUE

## Sheet: asthma
SNP	effect_allele.exposure	other_allele.exposure	effect_allele.outcome	other_allele.outcome	beta.exposure	beta.outcome	eaf.exposure	eaf.outcome	remove	palindromic	ambiguous	id.outcome	chr	pos	se.outcome	samplesize.outcome	pval.outcome	outcome	originalname.outcome	outcome.deprecated	mr_keep.outcome	data_source.outcome	chr.exposure	pos.exposure	se.exposure	pval.exposure	samplesize.exposure	id.exposure	exposure	mr_keep.exposure	pval_origin.exposure	data_source.exposure	action	SNP_index	mr_keep
rs1056008	C	T	C	T	0.1835	-0.000463584	0.2682	0.262674	FALSE	FALSE	FALSE	ebi-a-GCST90038616	12	662838	0.000735054	484598	0.58	Asthma || id:ebi-a-GCST90038616	Asthma	Asthma || ||	TRUE	igd	12	662838	0.0239	1.79597e-14	4376	ebi-a-GCST90091246	|| id:ebi-a-GCST90091246	TRUE	reported	igd	3	1	TRUE
rs1089663	A	G	A	G	0.099	-0.000314776	0.5149	0.524274	FALSE	FALSE	FALSE	ebi-a-GCST90038616	16	24659240	0.000659649	484598	0.68	Asthma || id:ebi-a-GCST90038616	Asthma	Asthma || ||	TRUE	igd	16	24659240	0.0221	7.53703e-06	4376	ebi-a-GCST90091246	|| id:ebi-a-GCST90091246	TRUE	reported	igd	3	1	TRUE
rs112945330	C	T	C	T	0.1718	0.000603071	0.9131	0.903943	FALSE	FALSE	FALSE	ebi-a-GCST90038616	6	130050150	0.001096	484598	0.54	Asthma || id:ebi-a-GCST90038616	Asthma	Asthma || ||	TRUE	igd	6	130050150	0.0377	5.24505e-06	4376	ebi-a-GCST90091246	|| id:ebi-a-GCST90091246	TRUE	reported	igd	3	1	TRUE
rs115615298	G	A	G	A	0.3186	0.00369403	0.0262	0.021896	FALSE	FALSE	FALSE	ebi-a-GCST90038616	1	217954973	0.00223327	484598	0.11	Asthma || id:ebi-a-GCST90038616	Asthma	Asthma || ||	TRUE	igd	1	217954973	0.0706	6.44199e-06	4376	ebi-a-GCST90091246	|| id:ebi-a-GCST90091246	TRUE	reported	igd	3	1	TRUE
rs12607664	T	G	T	G	0.2425	0.000366851	0.3161	0.318808	FALSE	FALSE	FALSE	ebi-a-GCST90038616	18	24693221	0.000692984	484598	0.64	Asthma || id:ebi-a-GCST90038616	Asthma	Asthma || ||	TRUE	igd	18	24693221	0.0224	2.28087e-27	4376	ebi-a-GCST90091246	|| id:ebi-a-GCST90091246	TRUE	reported	igd	3	1	TRUE
rs142240410	G	A	G	A	0.4772	-0.00227877	0.9878	0.988335	FALSE	FALSE	FALSE	ebi-a-GCST90038616	4	80518549	0.00310474	484598	0.5	Asthma || id:ebi-a-GCST90038616	Asthma	Asthma || ||	TRUE	igd	4	80518549	0.0996	1.646e-06	4376	ebi-a-GCST90091246	|| id:ebi-a-GCST90091246	TRUE	reported	igd	3	1	TRUE
rs1543797	C	T	C	T	0.1324	0.000192478	0.2293	0.222992	FALSE	FALSE	FALSE	ebi-a-GCST90038616	13	33581388	0.000780807	484598	0.86	Asthma || id:ebi-a-GCST90038616	Asthma	Asthma || ||	TRUE	igd	13	33581388	0.0251	1.26701e-07	4376	ebi-a-GCST90091246	|| id:ebi-a-GCST90091246	TRUE	reported	igd	3	1	TRUE
rs188008678	A	G	A	G	0.4703	0.00102874	0.9888	0.989192	FALSE	FALSE	FALSE	ebi-a-GCST90038616	4	98497637	0.00326557	484598	0.74	Asthma || id:ebi-a-GCST90038616	Asthma	Asthma || ||	TRUE	igd	4	98497637	0.1038	5.89495e-06	4376	ebi-a-GCST90091246	|| id:ebi-a-GCST90091246	TRUE	reported	igd	3	1	TRUE
rs2133806	C	T	C	T	0.1001	0.000406996	0.4127	0.418228	FALSE	FALSE	FALSE	ebi-a-GCST90038616	4	155774446	0.000661022	484598	0.57	Asthma || id:ebi-a-GCST90038616	Asthma	Asthma || ||	TRUE	igd	4	155774446	0.0225	8.59409e-06	4376	ebi-a-GCST90091246	|| id:ebi-a-GCST90091246	TRUE	reported	igd	3	1	TRUE
rs2365316	T	C	T	C	0.1052	-0.000627009	0.3505	0.353742	FALSE	FALSE	FALSE	ebi-a-GCST90038616	12	60211476	0.000677302	484598	0.4	Asthma || id:ebi-a-GCST90038616	Asthma	Asthma || ||	TRUE	igd	12	60211476	0.0223	2.386e-06	4376	ebi-a-GCST90091246	|| id:ebi-a-GCST90091246	TRUE	reported	igd	3	1	TRUE
rs2540962	A	G	A	G	0.1129	0.00138582	0.2782	0.265506	FALSE	FALSE	FALSE	ebi-a-GCST90038616	2	65263228	0.000732561	484598	0.0769999	Asthma || id:ebi-a-GCST90038616	Asthma	Asthma || ||	TRUE	igd	2	65263228	0.0237	1.842e-06	4376	ebi-a-GCST90091246	|| id:ebi-a-GCST90091246	TRUE	reported	igd	3	1	TRUE
rs31421	A	G	A	G	0.1706	0.0015737	0.9026	0.893488	FALSE	FALSE	FALSE	ebi-a-GCST90038616	14	79429904	0.0010947	484598	0.14	Asthma || id:ebi-a-GCST90038616	Asthma	Asthma || ||	TRUE	igd	14	79429904	0.0357	1.80601e-06	4376	ebi-a-GCST90091246	|| id:ebi-a-GCST90091246	TRUE	reported	igd	3	1	TRUE
rs62420474	A	C	A	C	0.1665	0.00035456	0.09	0.10066	FALSE	FALSE	FALSE	ebi-a-GCST90038616	6	68005786	0.00107294	484598	0.69	Asthma || id:ebi-a-GCST90038616	Asthma	Asthma || ||	TRUE	igd	6	68005786	0.0375	9.03109e-06	4376	ebi-a-GCST90091246	|| id:ebi-a-GCST90091246	TRUE	reported	igd	3	1	TRUE
rs6969719	C	T	C	T	0.1055	-0.000510539	0.468	0.460311	FALSE	FALSE	FALSE	ebi-a-GCST90038616	7	106784209	0.000657617	484598	0.38	Asthma || id:ebi-a-GCST90038616	Asthma	Asthma || ||	TRUE	igd	7	106784209	0.0216	1.09099e-06	4376	ebi-a-GCST90091246	|| id:ebi-a-GCST90091246	TRUE	reported	igd	3	1	TRUE
rs72678056	T	C	T	C	0.1375	0.000857963	0.1611	0.160711	FALSE	FALSE	FALSE	ebi-a-GCST90038616	1	76919856	0.000886312	484598	0.3	Asthma || id:ebi-a-GCST90038616	Asthma	Asthma || ||	TRUE	igd	1	76919856	0.0295	3.19897e-06	4376	ebi-a-GCST90091246	|| id:ebi-a-GCST90091246	TRUE	reported	igd	3	1	TRUE
rs7333961	G	A	G	A	0.3271	-0.00219185	0.9538	0.942302	FALSE	FALSE	FALSE	ebi-a-GCST90038616	13	33533269	0.00140516	484598	0.11	Asthma || id:ebi-a-GCST90038616	Asthma	Asthma || ||	TRUE	igd	13	33533269	0.0512	1.726e-10	4376	ebi-a-GCST90091246	|| id:ebi-a-GCST90091246	TRUE	reported	igd	3	1	TRUE
rs75104265	T	C	T	C	0.2353	0.00236126	0.0458	0.049383	FALSE	FALSE	FALSE	ebi-a-GCST90038616	20	13302931	0.00149394	484598	0.1	Asthma || id:ebi-a-GCST90038616	Asthma	Asthma || ||	TRUE	igd	20	13302931	0.0517	5.29395e-06	4376	ebi-a-GCST90091246	|| id:ebi-a-GCST90091246	TRUE	reported	igd	3	1	TRUE
rs75601977	A	G	A	G	0.2733	-0.000492007	0.9634	0.964193	FALSE	FALSE	FALSE	ebi-a-GCST90038616	4	178292706	0.00173906	484598	0.84	Asthma || id:ebi-a-GCST90038616	Asthma	Asthma || ||	TRUE	igd	4	178292706	0.0586	3.08603e-06	4376	ebi-a-GCST90091246	|| id:ebi-a-GCST90091246	TRUE	reported	igd	3	1	TRUE
rs77151933	G	A	G	A	0.5234	-0.00426543	0.0113	0.012037	FALSE	FALSE	FALSE	ebi-a-GCST90038616	13	95203799	0.00306472	484598	0.18	Asthma || id:ebi-a-GCST90038616	Asthma	Asthma || ||	TRUE	igd	13	95203799	0.1058	7.60099e-07	4376	ebi-a-GCST90091246	|| id:ebi-a-GCST90091246	TRUE	reported	igd	3	1	TRUE
rs78114865	T	G	T	G	0.3074	-0.000849914	0.0331	0.028605	FALSE	FALSE	FALSE	ebi-a-GCST90038616	1	200367929	0.00196408	484598	0.59	Asthma || id:ebi-a-GCST90038616	Asthma	Asthma || ||	TRUE	igd	1	200367929	0.0607	4.01698e-07	4376	ebi-a-GCST90091246	|| id:ebi-a-GCST90091246	TRUE	reported	igd	3	1	TRUE
rs8176672	T	C	T	C	0.4061	-0.00133261	0.0718	0.068197	FALSE	FALSE	FALSE	ebi-a-GCST90038616	9	136142185	0.00128956	484598	0.32	Asthma || id:ebi-a-GCST90038616	Asthma	Asthma || ||	TRUE	igd	9	136142185	0.0407	2.10814e-23	4376	ebi-a-GCST90091246	|| id:ebi-a-GCST90091246	TRUE	reported	igd	3	1	TRUE
rs881301	T	C	T	C	0.1186	0.000683164	0.5872	0.587931	FALSE	FALSE	FALSE	ebi-a-GCST90038616	8	38332318	0.000654496	484598	0.29	Asthma || id:ebi-a-GCST90038616	Asthma	Asthma || ||	TRUE	igd	8	38332318	0.0212	2.22998e-08	4376	ebi-a-GCST90091246	|| id:ebi-a-GCST90091246	TRUE	reported	igd	3	1	TRUE
rs9411378	C	A	C	A	0.1623	-0.0034808	0.7385	0.780571	FALSE	FALSE	FALSE	ebi-a-GCST90038616	9	136145425	0.000815023	484598	2.39999e-05	Asthma || id:ebi-a-GCST90038616	Asthma	Asthma || ||	TRUE	igd	9	136145425	0.0256	2.28602e-10	4376	ebi-a-GCST90091246	|| id:ebi-a-GCST90091246	TRUE	reported	igd	3	1	TRUE
rs9512492	C	T	C	T	0.1011	0.000158119	0.5737	0.567152	FALSE	FALSE	FALSE	ebi-a-GCST90038616	13	27590400	0.000656777	484598	0.760001	Asthma || id:ebi-a-GCST90038616	Asthma	Asthma || ||	TRUE	igd	13	27590400	0.0216	2.91501e-06	4376	ebi-a-GCST90091246	|| id:ebi-a-GCST90091246	TRUE	reported	igd	3	1	TRUE

## Sheet: CD
SNP	effect_allele.exposure	other_allele.exposure	effect_allele.outcome	other_allele.outcome	beta.exposure	beta.outcome	eaf.exposure	eaf.outcome	remove	palindromic	ambiguous	id.outcome	chr	pos	se.outcome	samplesize.outcome	pval.outcome	outcome	originalname.outcome	outcome.deprecated	mr_keep.outcome	data_source.outcome	proxy.outcome	target_snp.outcome	proxy_snp.outcome	target_a1.outcome	target_a2.outcome	proxy_a1.outcome	proxy_a2.outcome	chr.exposure	pos.exposure	se.exposure	pval.exposure	samplesize.exposure	id.exposure	exposure	mr_keep.exposure	pval_origin.exposure	data_source.exposure	action	SNP_index	mr_keep
rs1056008	C	T	C	T	0.1835	-0.0141	0.2682	NA	FALSE	FALSE	FALSE	ebi-a-GCST004132	12	662838	0.0184	40266	0.4445	Crohn's disease || id:ebi-a-GCST004132	Crohn's disease	Crohn's disease || ||	TRUE	igd	NA	NA	NA	NA	NA	NA	NA	12	662838	0.0239	1.79597e-14	4376	ebi-a-GCST90091246	|| id:ebi-a-GCST90091246	TRUE	reported	igd	3	1	TRUE
rs112945330	C	T	C	T	0.1718	0.0503	0.9131	NA	FALSE	FALSE	FALSE	ebi-a-GCST004132	6	130050150	0.0286	40266	0.0790697	Crohn's disease || id:ebi-a-GCST004132	Crohn's disease	Crohn's disease || ||	TRUE	igd	NA	NA	NA	NA	NA	NA	NA	6	130050150	0.0377	5.24505e-06	4376	ebi-a-GCST90091246	|| id:ebi-a-GCST90091246	TRUE	reported	igd	3	1	TRUE
rs115615298	G	A	G	A	0.3186	0.0079	0.0262	NA	FALSE	FALSE	FALSE	ebi-a-GCST004132	1	217954973	0.0678	40266	0.9067	Crohn's disease || id:ebi-a-GCST004132	Crohn's disease	Crohn's disease || ||	TRUE	igd	NA	NA	NA	NA	NA	NA	NA	1	217954973	0.0706	6.44199e-06	4376	ebi-a-GCST90091246	|| id:ebi-a-GCST90091246	TRUE	reported	igd	3	1	TRUE
rs12607664	T	G	T	G	0.2425	0.0198	0.3161	NA	FALSE	FALSE	FALSE	ebi-a-GCST004132	18	24693221	0.017	40266	0.2435	Crohn's disease || id:ebi-a-GCST004132	Crohn's disease	Crohn's disease || ||	TRUE	igd	NA	NA	NA	NA	NA	NA	NA	18	24693221	0.0224	2.28087e-27	4376	ebi-a-GCST90091246	|| id:ebi-a-GCST90091246	TRUE	reported	igd	3	1	TRUE
rs142240410	G	A	G	A	0.4772	-0.1307	0.9878	NA	FALSE	FALSE	FALSE	ebi-a-GCST004132	4	80518549	0.0739	40266	0.0768706	Crohn's disease || id:ebi-a-GCST004132	Crohn's disease	Crohn's disease || ||	TRUE	igd	NA	NA	NA	NA	NA	NA	NA	4	80518549	0.0996	1.646e-06	4376	ebi-a-GCST90091246	|| id:ebi-a-GCST90091246	TRUE	reported	igd	3	1	TRUE
rs1543797	C	T	C	T	0.1324	0.0185	0.2293	NA	FALSE	FALSE	FALSE	ebi-a-GCST004132	13	33581388	0.0194	40266	0.3395	Crohn's disease || id:ebi-a-GCST004132	Crohn's disease	Crohn's disease || ||	TRUE	igd	NA	NA	NA	NA	NA	NA	NA	13	33581388	0.0251	1.26701e-07	4376	ebi-a-GCST90091246	|| id:ebi-a-GCST90091246	TRUE	reported	igd	3	1	TRUE
rs188008678	A	G	A	G	0.4703	0.0241	0.9888	NA	FALSE	FALSE	FALSE	ebi-a-GCST004132	4	98552357	0.0739	40266	0.744	Crohn's disease || id:ebi-a-GCST004132	Crohn's disease	Crohn's disease || ||	TRUE	igd	TRUE	rs188008678	rs182117019	G	A	C	T	4	98497637	0.1038	5.89495e-06	4376	ebi-a-GCST90091246	|| id:ebi-a-GCST90091246	TRUE	reported	igd	3	1	TRUE
rs2133806	C	T	C	T	0.1001	-0.0271	0.4127	NA	FALSE	FALSE	FALSE	ebi-a-GCST004132	4	155774446	0.0174	40266	0.1185	Crohn's disease || id:ebi-a-GCST004132	Crohn's disease	Crohn's disease || ||	TRUE	igd	NA	NA	NA	NA	NA	NA	NA	4	155774446	0.0225	8.59409e-06	4376	ebi-a-GCST90091246	|| id:ebi-a-GCST90091246	TRUE	reported	igd	3	1	TRUE
rs2365316	T	C	T	C	0.1052	0.0052	0.3505	NA	FALSE	FALSE	FALSE	ebi-a-GCST004132	12	60211476	0.0167	40266	0.753101	Crohn's disease || id:ebi-a-GCST004132	Crohn's disease	Crohn's disease || ||	TRUE	igd	NA	NA	NA	NA	NA	NA	NA	12	60211476	0.0223	2.386e-06	4376	ebi-a-GCST90091246	|| id:ebi-a-GCST90091246	TRUE	reported	igd	3	1	TRUE
rs2540962	A	G	A	G	0.1129	0.0139	0.2782	NA	FALSE	FALSE	FALSE	ebi-a-GCST004132	2	65263228	0.0181	40266	0.4426	Crohn's disease || id:ebi-a-GCST004132	Crohn's disease	Crohn's disease || ||	TRUE	igd	NA	NA	NA	NA	NA	NA	NA	2	65263228	0.0237	1.842e-06	4376	ebi-a-GCST90091246	|| id:ebi-a-GCST90091246	TRUE	reported	igd	3	1	TRUE
rs31421	A	G	A	G	0.1706	-0.01	0.9026	NA	FALSE	FALSE	FALSE	ebi-a-GCST004132	14	79429904	0.0273	40266	0.7135	Crohn's disease || id:ebi-a-GCST004132	Crohn's disease	Crohn's disease || ||	TRUE	igd	NA	NA	NA	NA	NA	NA	NA	14	79429904	0.0357	1.80601e-06	4376	ebi-a-GCST90091246	|| id:ebi-a-GCST90091246	TRUE	reported	igd	3	1	TRUE
rs62420474	A	C	A	C	0.1665	0.038	0.09	NA	FALSE	FALSE	FALSE	ebi-a-GCST004132	6	68005786	0.0266	40266	0.1537	Crohn's disease || id:ebi-a-GCST004132	Crohn's disease	Crohn's disease || ||	TRUE	igd	NA	NA	NA	NA	NA	NA	NA	6	68005786	0.0375	9.03109e-06	4376	ebi-a-GCST90091246	|| id:ebi-a-GCST90091246	TRUE	reported	igd	3	1	TRUE
rs6969719	C	T	C	T	0.1055	0.0199	0.468	NA	FALSE	FALSE	FALSE	ebi-a-GCST004132	7	106784209	0.0164	40266	0.2245	Crohn's disease || id:ebi-a-GCST004132	Crohn's disease	Crohn's disease || ||	TRUE	igd	NA	NA	NA	NA	NA	NA	NA	7	106784209	0.0216	1.09099e-06	4376	ebi-a-GCST90091246	|| id:ebi-a-GCST90091246	TRUE	reported	igd	3	1	TRUE
rs72678056	T	C	T	C	0.1375	0.0142	0.1611	NA	FALSE	FALSE	FALSE	ebi-a-GCST004132	1	76919856	0.0217	40266	0.5129	Crohn's disease || id:ebi-a-GCST004132	Crohn's disease	Crohn's disease || ||	TRUE	igd	NA	NA	NA	NA	NA	NA	NA	1	76919856	0.0295	3.19897e-06	4376	ebi-a-GCST90091246	|| id:ebi-a-GCST90091246	TRUE	reported	igd	3	1	TRUE
rs7333961	G	A	G	A	0.3271	-0.031	0.9538	NA	FALSE	FALSE	FALSE	ebi-a-GCST004132	13	33533269	0.0361	40266	0.3902	Crohn's disease || id:ebi-a-GCST004132	Crohn's disease	Crohn's disease || ||	TRUE	igd	NA	NA	NA	NA	NA	NA	NA	13	33533269	0.0512	1.726e-10	4376	ebi-a-GCST90091246	|| id:ebi-a-GCST90091246	TRUE	reported	igd	3	1	TRUE
rs75104265	T	C	T	C	0.2353	0.0006	0.0458	NA	FALSE	FALSE	FALSE	ebi-a-GCST004132	20	13302931	0.0385	40266	0.9874	Crohn's disease || id:ebi-a-GCST004132	Crohn's disease	Crohn's disease || ||	TRUE	igd	NA	NA	NA	NA	NA	NA	NA	20	13302931	0.0517	5.29395e-06	4376	ebi-a-GCST90091246	|| id:ebi-a-GCST90091246	TRUE	reported	igd	3	1	TRUE
rs75601977	A	G	A	G	0.2733	-0.0469	0.9634	NA	FALSE	FALSE	FALSE	ebi-a-GCST004132	4	178292706	0.0464	40266	0.3119	Crohn's disease || id:ebi-a-GCST004132	Crohn's disease	Crohn's disease || ||	TRUE	igd	NA	NA	NA	NA	NA	NA	NA	4	178292706	0.0586	3.08603e-06	4376	ebi-a-GCST90091246	|| id:ebi-a-GCST90091246	TRUE	reported	igd	3	1	TRUE
rs77151933	G	A	G	A	0.5234	0.0027	0.0113	NA	FALSE	FALSE	FALSE	ebi-a-GCST004132	13	95203799	0.0803	40266	0.973	Crohn's disease || id:ebi-a-GCST004132	Crohn's disease	Crohn's disease || ||	TRUE	igd	NA	NA	NA	NA	NA	NA	NA	13	95203799	0.1058	7.60099e-07	4376	ebi-a-GCST90091246	|| id:ebi-a-GCST90091246	TRUE	reported	igd	3	1	TRUE
rs8176672	T	C	T	C	0.4061	0.0959	0.0718	NA	FALSE	FALSE	FALSE	ebi-a-GCST004132	9	136142185	0.0306	40266	0.001754	Crohn's disease || id:ebi-a-GCST004132	Crohn's disease	Crohn's disease || ||	TRUE	igd	NA	NA	NA	NA	NA	NA	NA	9	136142185	0.0407	2.10814e-23	4376	ebi-a-GCST90091246	|| id:ebi-a-GCST90091246	TRUE	reported	igd	3	1	TRUE
rs881301	T	C	T	C	0.1186	0.009	0.5872	NA	FALSE	FALSE	FALSE	ebi-a-GCST004132	8	38332318	0.0162	40266	0.577301	Crohn's disease || id:ebi-a-GCST004132	Crohn's disease	Crohn's disease || ||	TRUE	igd	NA	NA	NA	NA	NA	NA	NA	8	38332318	0.0212	2.22998e-08	4376	ebi-a-GCST90091246	|| id:ebi-a-GCST90091246	TRUE	reported	igd	3	1	TRUE
rs9512492	C	T	C	T	0.1011	0.0202	0.5737	NA	FALSE	FALSE	FALSE	ebi-a-GCST004132	13	27590400	0.0164	40266	0.2197	Crohn's disease || id:ebi-a-GCST004132	Crohn's disease	Crohn's disease || ||	TRUE	igd	NA	NA	NA	NA	NA	NA	NA	13	27590400	0.0216	2.91501e-06	4376	ebi-a-GCST90091246	|| id:ebi-a-GCST90091246	TRUE	reported	igd	3	1	TRUE

## Sheet: CeD
SNP	effect_allele.exposure	other_allele.exposure	effect_allele.outcome	other_allele.outcome	beta.exposure	beta.outcome	eaf.exposure	eaf.outcome	remove	palindromic	ambiguous	id.outcome	chr	pos	se.outcome	samplesize.outcome	pval.outcome	outcome	originalname.outcome	outcome.deprecated	mr_keep.outcome	data_source.outcome	proxy.outcome	target_snp.outcome	proxy_snp.outcome	target_a1.outcome	target_a2.outcome	proxy_a1.outcome	proxy_a2.outcome	chr.exposure	pos.exposure	se.exposure	pval.exposure	samplesize.exposure	id.exposure	exposure	mr_keep.exposure	pval_origin.exposure	data_source.exposure	action	SNP_index	mr_keep
rs12607664	T	G	T	G	0.2425	-0.0147076	0.3161	NA	FALSE	FALSE	FALSE	ebi-a-GCST000612	18	24759566	0.0314562	15283	0.6401	Celiac disease || id:ebi-a-GCST000612	Celiac disease	Celiac disease || ||	TRUE	igd	TRUE	rs12607664	rs1426878	T	G	A	G	18	24693221	0.0224	2.28087e-27	4376	ebi-a-GCST90091246	|| id:ebi-a-GCST90091246	TRUE	reported	igd	3	1	TRUE
rs2365316	T	C	T	C	0.1052	-0.00210221	0.3505	NA	FALSE	FALSE	FALSE	ebi-a-GCST000612	12	60211476	0.0298208	15283	0.9438	Celiac disease || id:ebi-a-GCST000612	Celiac disease	Celiac disease || ||	TRUE	igd	NA	NA	NA	NA	NA	NA	NA	12	60211476	0.0223	2.386e-06	4376	ebi-a-GCST90091246	|| id:ebi-a-GCST90091246	TRUE	reported	igd	3	1	TRUE
rs31421	A	G	A	G	0.1706	-0.0468836	0.9026	NA	FALSE	FALSE	FALSE	ebi-a-GCST000612	14	79429904	0.0489732	15283	0.3384	Celiac disease || id:ebi-a-GCST000612	Celiac disease	Celiac disease || ||	TRUE	igd	NA	NA	NA	NA	NA	NA	NA	14	79429904	0.0357	1.80601e-06	4376	ebi-a-GCST90091246	|| id:ebi-a-GCST90091246	TRUE	reported	igd	3	1	TRUE
rs62420474	A	C	A	C	0.1665	-0.0859937	0.09	NA	FALSE	FALSE	FALSE	ebi-a-GCST000612	6	68024291	0.0483449	15283	0.0752801	Celiac disease || id:ebi-a-GCST000612	Celiac disease	Celiac disease || ||	TRUE	igd	TRUE	rs62420474	rs4324761	A	C	T	C	6	68005786	0.0375	9.03109e-06	4376	ebi-a-GCST90091246	|| id:ebi-a-GCST90091246	TRUE	reported	igd	3	1	TRUE
rs6969719	C	T	C	T	0.1055	-0.028914	0.468	NA	FALSE	FALSE	FALSE	ebi-a-GCST000612	7	106892227	0.025562	15283	0.258	Celiac disease || id:ebi-a-GCST000612	Celiac disease	Celiac disease || ||	TRUE	igd	TRUE	rs6969719	rs7794437	C	T	G	A	7	106784209	0.0216	1.09099e-06	4376	ebi-a-GCST90091246	|| id:ebi-a-GCST90091246	TRUE	reported	igd	3	1	TRUE
rs72678056	T	C	T	C	0.1375	-0.022757	0.1611	NA	FALSE	FALSE	FALSE	ebi-a-GCST000612	1	76922187	0.0351788	15283	0.5177	Celiac disease || id:ebi-a-GCST000612	Celiac disease	Celiac disease || ||	TRUE	igd	TRUE	rs72678056	rs9437448	T	C	T	C	1	76919856	0.0295	3.19897e-06	4376	ebi-a-GCST90091246	|| id:ebi-a-GCST90091246	TRUE	reported	igd	3	1	TRUE
rs8176672	T	C	T	C	0.4061	-0.0693501	0.0718	NA	FALSE	FALSE	FALSE	ebi-a-GCST000612	9	136184526	0.0527962	15283	0.189	Celiac disease || id:ebi-a-GCST000612	Celiac disease	Celiac disease || ||	TRUE	igd	TRUE	rs8176672	rs11244079	T	C	A	G	9	136142185	0.0407	2.10814e-23	4376	ebi-a-GCST90091246	|| id:ebi-a-GCST90091246	TRUE	reported	igd	3	1	TRUE
rs881301	T	C	T	C	0.1186	0.0420728	0.5872	NA	FALSE	FALSE	FALSE	ebi-a-GCST000612	8	38332318	0.0287099	15283	0.1428	Celiac disease || id:ebi-a-GCST000612	Celiac disease	Celiac disease || ||	TRUE	igd	NA	NA	NA	NA	NA	NA	NA	8	38332318	0.0212	2.22998e-08	4376	ebi-a-GCST90091246	|| id:ebi-a-GCST90091246	TRUE	reported	igd	3	1	TRUE
rs9512492	C	T	C	T	0.1011	-0.00598207	0.5737	NA	FALSE	FALSE	FALSE	ebi-a-GCST000612	13	27590400	0.0271167	15283	0.8254	Celiac disease || id:ebi-a-GCST000612	Celiac disease	Celiac disease || ||	TRUE	igd	NA	NA	NA	NA	NA	NA	NA	13	27590400	0.0216	2.91501e-06	4376	ebi-a-GCST90091246	|| id:ebi-a-GCST90091246	TRUE	reported	igd	3	1	TRUE

## Sheet: eczema
SNP	effect_allele.exposure	other_allele.exposure	effect_allele.outcome	other_allele.outcome	beta.exposure	beta.outcome	eaf.exposure	eaf.outcome	remove	palindromic	ambiguous	id.outcome	chr	pos	se.outcome	samplesize.outcome	pval.outcome	outcome	originalname.outcome	outcome.deprecated	mr_keep.outcome	data_source.outcome	proxy.outcome	target_snp.outcome	proxy_snp.outcome	target_a1.outcome	target_a2.outcome	proxy_a1.outcome	proxy_a2.outcome	chr.exposure	pos.exposure	se.exposure	pval.exposure	samplesize.exposure	id.exposure	exposure	mr_keep.exposure	pval_origin.exposure	data_source.exposure	action	SNP_index	mr_keep
rs1056008	C	T	C	T	0.1835	-0.0115	0.2682	0.7262	FALSE	FALSE	FALSE	ebi-a-GCST005038	12	662838	0.0068	360838	0.0877405	Allergic disease (asthma, hay fever or eczema) || id:ebi-a-GCST005038	Allergic disease (asthma, hay fever or eczema)	Allergic disease (asthma, hay fever or eczema) || ||	TRUE	igd	NA	NA	NA	NA	NA	NA	NA	12	662838	0.0239	1.79597e-14	4376	ebi-a-GCST90091246	|| id:ebi-a-GCST90091246	TRUE	reported	igd	3	1	TRUE
rs1089663	A	G	A	G	0.099	0.0065	0.5149	0.4422	FALSE	FALSE	FALSE	ebi-a-GCST005038	16	24659240	0.0059	360838	0.2699	Allergic disease (asthma, hay fever or eczema) || id:ebi-a-GCST005038	Allergic disease (asthma, hay fever or eczema)	Allergic disease (asthma, hay fever or eczema) || ||	TRUE	igd	NA	NA	NA	NA	NA	NA	NA	16	24659240	0.0221	7.53703e-06	4376	ebi-a-GCST90091246	|| id:ebi-a-GCST90091246	TRUE	reported	igd	3	1	TRUE
rs112945330	C	T	C	T	0.1718	0.0216	0.9131	0.8486	FALSE	FALSE	FALSE	ebi-a-GCST005038	6	130050814	0.0102	360838	0.03323	Allergic disease (asthma, hay fever or eczema) || id:ebi-a-GCST005038	Allergic disease (asthma, hay fever or eczema)	Allergic disease (asthma, hay fever or eczema) || ||	TRUE	igd	TRUE	rs112945330	rs17384781	T	C	A	G	6	130050150	0.0377	5.24505e-06	4376	ebi-a-GCST90091246	|| id:ebi-a-GCST90091246	TRUE	reported	igd	3	1	TRUE
rs115615298	G	A	G	A	0.3186	0.0056	0.0262	0.97789	FALSE	FALSE	FALSE	ebi-a-GCST005038	1	217954973	0.0203	360838	0.7812	Allergic disease (asthma, hay fever or eczema) || id:ebi-a-GCST005038	Allergic disease (asthma, hay fever or eczema)	Allergic disease (asthma, hay fever or eczema) || ||	TRUE	igd	NA	NA	NA	NA	NA	NA	NA	1	217954973	0.0706	6.44199e-06	4376	ebi-a-GCST90091246	|| id:ebi-a-GCST90091246	TRUE	reported	igd	3	1	TRUE
rs12607664	T	G	T	G	0.2425	-0.0026	0.3161	0.3146	FALSE	FALSE	FALSE	ebi-a-GCST005038	18	24693221	0.0061	360838	0.667799	Allergic disease (asthma, hay fever or eczema) || id:ebi-a-GCST005038	Allergic disease (asthma, hay fever or eczema)	Allergic disease (asthma, hay fever or eczema) || ||	TRUE	igd	NA	NA	NA	NA	NA	NA	NA	18	24693221	0.0224	2.28087e-27	4376	ebi-a-GCST90091246	|| id:ebi-a-GCST90091246	TRUE	reported	igd	3	1	TRUE
rs142240410	G	A	G	A	0.4772	-0.0195	0.9878	0.98299	FALSE	FALSE	FALSE	ebi-a-GCST005038	4	80518549	0.0264	360838	0.4602	Allergic disease (asthma, hay fever or eczema) || id:ebi-a-GCST005038	Allergic disease (asthma, hay fever or eczema)	Allergic disease (asthma, hay fever or eczema) || ||	TRUE	igd	NA	NA	NA	NA	NA	NA	NA	4	80518549	0.0996	1.646e-06	4376	ebi-a-GCST90091246	|| id:ebi-a-GCST90091246	TRUE	reported	igd	3	1	TRUE
rs1543797	C	T	C	T	0.1324	0.0022	0.2293	0.7432	FALSE	FALSE	FALSE	ebi-a-GCST005038	13	33581388	0.0069	360838	0.753	Allergic disease (asthma, hay fever or eczema) || id:ebi-a-GCST005038	Allergic disease (asthma, hay fever or eczema)	Allergic disease (asthma, hay fever or eczema) || ||	TRUE	igd	NA	NA	NA	NA	NA	NA	NA	13	33581388	0.0251	1.26701e-07	4376	ebi-a-GCST90091246	|| id:ebi-a-GCST90091246	TRUE	reported	igd	3	1	TRUE
rs188008678	A	G	A	G	0.4703	0.029	0.9888	0.01701	FALSE	FALSE	FALSE	ebi-a-GCST005038	4	98497637	0.0266	360838	0.2765	Allergic disease (asthma, hay fever or eczema) || id:ebi-a-GCST005038	Allergic disease (asthma, hay fever or eczema)	Allergic disease (asthma, hay fever or eczema) || ||	TRUE	igd	NA	NA	NA	NA	NA	NA	NA	4	98497637	0.1038	5.89495e-06	4376	ebi-a-GCST90091246	|| id:ebi-a-GCST90091246	TRUE	reported	igd	3	1	TRUE
rs2133806	C	T	C	T	0.1001	0.0069	0.4127	0.5697	FALSE	FALSE	FALSE	ebi-a-GCST005038	4	155774446	0.0061	360838	0.2571	Allergic disease (asthma, hay fever or eczema) || id:ebi-a-GCST005038	Allergic disease (asthma, hay fever or eczema)	Allergic disease (asthma, hay fever or eczema) || ||	TRUE	igd	NA	NA	NA	NA	NA	NA	NA	4	155774446	0.0225	8.59409e-06	4376	ebi-a-GCST90091246	|| id:ebi-a-GCST90091246	TRUE	reported	igd	3	1	TRUE
rs2365316	T	C	T	C	0.1052	-0.0137	0.3505	0.3741	FALSE	FALSE	FALSE	ebi-a-GCST005038	12	60211476	0.006	360838	0.0225398	Allergic disease (asthma, hay fever or eczema) || id:ebi-a-GCST005038	Allergic disease (asthma, hay fever or eczema)	Allergic disease (asthma, hay fever or eczema) || ||	TRUE	igd	NA	NA	NA	NA	NA	NA	NA	12	60211476	0.0223	2.386e-06	4376	ebi-a-GCST90091246	|| id:ebi-a-GCST90091246	TRUE	reported	igd	3	1	TRUE
rs2540962	A	G	A	G	0.1129	0.0067	0.2782	0.2687	FALSE	FALSE	FALSE	ebi-a-GCST005038	2	65263228	0.0065	360838	0.3033	Allergic disease (asthma, hay fever or eczema) || id:ebi-a-GCST005038	Allergic disease (asthma, hay fever or eczema)	Allergic disease (asthma, hay fever or eczema) || ||	TRUE	igd	NA	NA	NA	NA	NA	NA	NA	2	65263228	0.0237	1.842e-06	4376	ebi-a-GCST90091246	|| id:ebi-a-GCST90091246	TRUE	reported	igd	3	1	TRUE
rs31421	A	G	A	G	0.1706	-0.0058	0.9026	0.06122	FALSE	FALSE	FALSE	ebi-a-GCST005038	14	79429904	0.01	360838	0.5639	Allergic disease (asthma, hay fever or eczema) || id:ebi-a-GCST005038	Allergic disease (asthma, hay fever or eczema)	Allergic disease (asthma, hay fever or eczema) || ||	TRUE	igd	NA	NA	NA	NA	NA	NA	NA	14	79429904	0.0357	1.80601e-06	4376	ebi-a-GCST90091246	|| id:ebi-a-GCST90091246	TRUE	reported	igd	3	1	TRUE
rs62420474	A	C	A	C	0.1665	-0.0022	0.09	0.09864	FALSE	FALSE	FALSE	ebi-a-GCST005038	6	68005786	0.0095	360838	0.8141	Allergic disease (asthma, hay fever or eczema) || id:ebi-a-GCST005038	Allergic disease (asthma, hay fever or eczema)	Allergic disease (asthma, hay fever or eczema) || ||	TRUE	igd	NA	NA	NA	NA	NA	NA	NA	6	68005786	0.0375	9.03109e-06	4376	ebi-a-GCST90091246	|| id:ebi-a-GCST90091246	TRUE	reported	igd	3	1	TRUE
rs6969719	C	T	C	T	0.1055	-0.0098	0.468	0.5289	FALSE	FALSE	FALSE	ebi-a-GCST005038	7	106784209	0.0059	360838	0.0941109	Allergic disease (asthma, hay fever or eczema) || id:ebi-a-GCST005038	Allergic disease (asthma, hay fever or eczema)	Allergic disease (asthma, hay fever or eczema) || ||	TRUE	igd	NA	NA	NA	NA	NA	NA	NA	7	106784209	0.0216	1.09099e-06	4376	ebi-a-GCST90091246	|| id:ebi-a-GCST90091246	TRUE	reported	igd	3	1	TRUE
rs72678056	T	C	T	C	0.1375	0.0038	0.1611	0.1497	FALSE	FALSE	FALSE	ebi-a-GCST005038	1	76919856	0.0079	360838	0.627899	Allergic disease (asthma, hay fever or eczema) || id:ebi-a-GCST005038	Allergic disease (asthma, hay fever or eczema)	Allergic disease (asthma, hay fever or eczema) || ||	TRUE	igd	NA	NA	NA	NA	NA	NA	NA	1	76919856	0.0295	3.19897e-06	4376	ebi-a-GCST90091246	|| id:ebi-a-GCST90091246	TRUE	reported	igd	3	1	TRUE
rs7333961	G	A	G	A	0.3271	0.0046	0.9538	0.92347	FALSE	FALSE	FALSE	ebi-a-GCST005038	13	33533269	0.013	360838	0.722	Allergic disease (asthma, hay fever or eczema) || id:ebi-a-GCST005038	Allergic disease (asthma, hay fever or eczema)	Allergic disease (asthma, hay fever or eczema) || ||	TRUE	igd	NA	NA	NA	NA	NA	NA	NA	13	33533269	0.0512	1.726e-10	4376	ebi-a-GCST90091246	|| id:ebi-a-GCST90091246	TRUE	reported	igd	3	1	TRUE
rs75104265	T	C	T	C	0.2353	0.0267	0.0458	0.04592	FALSE	FALSE	FALSE	ebi-a-GCST005038	20	13302931	0.0136	360838	0.0500703	Allergic disease (asthma, hay fever or eczema) || id:ebi-a-GCST005038	Allergic disease (asthma, hay fever or eczema)	Allergic disease (asthma, hay fever or eczema) || ||	TRUE	igd	NA	NA	NA	NA	NA	NA	NA	20	13302931	0.0517	5.29395e-06	4376	ebi-a-GCST90091246	|| id:ebi-a-GCST90091246	TRUE	reported	igd	3	1	TRUE
rs75601977	A	G	A	G	0.2733	0.0303	0.9634	0.01701	FALSE	FALSE	FALSE	ebi-a-GCST005038	4	178292706	0.016	360838	0.0573799	Allergic disease (asthma, hay fever or eczema) || id:ebi-a-GCST005038	Allergic disease (asthma, hay fever or eczema)	Allergic disease (asthma, hay fever or eczema) || ||	TRUE	igd	NA	NA	NA	NA	NA	NA	NA	4	178292706	0.0586	3.08603e-06	4376	ebi-a-GCST90091246	|| id:ebi-a-GCST90091246	TRUE	reported	igd	3	1	TRUE
rs77151933	G	A	G	A	0.5234	-0.012	0.0113	0.98469	FALSE	FALSE	FALSE	ebi-a-GCST005038	13	95203799	0.028	360838	0.6672	Allergic disease (asthma, hay fever or eczema) || id:ebi-a-GCST005038	Allergic disease (asthma, hay fever or eczema)	Allergic disease (asthma, hay fever or eczema) || ||	TRUE	igd	NA	NA	NA	NA	NA	NA	NA	13	95203799	0.1058	7.60099e-07	4376	ebi-a-GCST90091246	|| id:ebi-a-GCST90091246	TRUE	reported	igd	3	1	TRUE
rs78114865	T	G	T	G	0.3074	-0.0035	0.0331	0.02551	FALSE	FALSE	FALSE	ebi-a-GCST005038	1	200367929	0.0177	360838	0.8413	Allergic disease (asthma, hay fever or eczema) || id:ebi-a-GCST005038	Allergic disease (asthma, hay fever or eczema)	Allergic disease (asthma, hay fever or eczema) || ||	TRUE	igd	NA	NA	NA	NA	NA	NA	NA	1	200367929	0.0607	4.01698e-07	4376	ebi-a-GCST90091246	|| id:ebi-a-GCST90091246	TRUE	reported	igd	3	1	TRUE
rs8176672	T	C	T	C	0.4061	-0.0126	0.0718	0.09694	FALSE	FALSE	FALSE	ebi-a-GCST005038	9	136142185	0.0115	360838	0.272	Allergic disease (asthma, hay fever or eczema) || id:ebi-a-GCST005038	Allergic disease (asthma, hay fever or eczema)	Allergic disease (asthma, hay fever or eczema) || ||	TRUE	igd	NA	NA	NA	NA	NA	NA	NA	9	136142185	0.0407	2.10814e-23	4376	ebi-a-GCST90091246	|| id:ebi-a-GCST90091246	TRUE	reported	igd	3	1	TRUE
rs881301	T	C	T	C	0.1186	0.0103	0.5872	0.4031	FALSE	FALSE	FALSE	ebi-a-GCST005038	8	38332318	0.0058	360838	0.0775693	Allergic disease (asthma, hay fever or eczema) || id:ebi-a-GCST005038	Allergic disease (asthma, hay fever or eczema)	Allergic disease (asthma, hay fever or eczema) || ||	TRUE	igd	NA	NA	NA	NA	NA	NA	NA	8	38332318	0.0212	2.22998e-08	4376	ebi-a-GCST90091246	|| id:ebi-a-GCST90091246	TRUE	reported	igd	3	1	TRUE
rs9512492	C	T	C	T	0.1011	0.0019	0.5737	0.6173	FALSE	FALSE	FALSE	ebi-a-GCST005038	13	27590400	0.0058	360838	0.7491	Allergic disease (asthma, hay fever or eczema) || id:ebi-a-GCST005038	Allergic disease (asthma, hay fever or eczema)	Allergic disease (asthma, hay fever or eczema) || ||	TRUE	igd	NA	NA	NA	NA	NA	NA	NA	13	27590400	0.0216	2.91501e-06	4376	ebi-a-GCST90091246	|| id:ebi-a-GCST90091246	TRUE	reported	igd	3	1	TRUE

## Sheet: MS
SNP	effect_allele.exposure	other_allele.exposure	effect_allele.outcome	other_allele.outcome	beta.exposure	beta.outcome	eaf.exposure	eaf.outcome	remove	palindromic	ambiguous	id.outcome	chr	pos	se.outcome	samplesize.outcome	pval.outcome	outcome	originalname.outcome	outcome.deprecated	mr_keep.outcome	data_source.outcome	proxy.outcome	target_snp.outcome	proxy_snp.outcome	target_a1.outcome	target_a2.outcome	proxy_a1.outcome	proxy_a2.outcome	chr.exposure	pos.exposure	se.exposure	pval.exposure	samplesize.exposure	id.exposure	exposure	mr_keep.exposure	pval_origin.exposure	data_source.exposure	action	SNP_index	mr_keep
rs1089663	A	G	A	G	0.099	-0.00551518	0.5149	NA	FALSE	FALSE	FALSE	ieu-b-18	16	24659240	0.0198842	115803	0.7815	multiple sclerosis || id:ieu-b-18	multiple sclerosis	multiple sclerosis || ||	TRUE	igd	NA	NA	NA	NA	NA	NA	NA	16	24659240	0.0221	7.53703e-06	4376	ebi-a-GCST90091246	|| id:ebi-a-GCST90091246	TRUE	reported	igd	3	1	TRUE
rs112945330	C	T	C	T	0.1718	0.00637961	0.9131	NA	FALSE	FALSE	FALSE	ieu-b-18	6	130050814	0.0323151	115803	0.8435	multiple sclerosis || id:ieu-b-18	multiple sclerosis	multiple sclerosis || ||	TRUE	igd	TRUE	rs112945330	rs17384781	T	C	A	G	6	130050150	0.0377	5.24505e-06	4376	ebi-a-GCST90091246	|| id:ebi-a-GCST90091246	TRUE	reported	igd	3	1	TRUE
rs12607664	T	G	T	G	0.2425	0.0036065	0.3161	NA	FALSE	FALSE	FALSE	ieu-b-18	18	24693221	0.0175191	115803	0.8369	multiple sclerosis || id:ieu-b-18	multiple sclerosis	multiple sclerosis || ||	TRUE	igd	NA	NA	NA	NA	NA	NA	NA	18	24693221	0.0224	2.28087e-27	4376	ebi-a-GCST90091246	|| id:ebi-a-GCST90091246	TRUE	reported	igd	3	1	TRUE
rs1543797	C	T	C	T	0.1324	0.0147076	0.2293	NA	FALSE	FALSE	FALSE	ieu-b-18	13	33581388	0.0196035	115803	0.4531	multiple sclerosis || id:ieu-b-18	multiple sclerosis	multiple sclerosis || ||	TRUE	igd	NA	NA	NA	NA	NA	NA	NA	13	33581388	0.0251	1.26701e-07	4376	ebi-a-GCST90091246	|| id:ebi-a-GCST90091246	TRUE	reported	igd	3	1	TRUE
rs2133806	C	T	C	T	0.1001	0.0301412	0.4127	NA	FALSE	FALSE	FALSE	ieu-b-18	4	155774446	0.0221096	115803	0.1728	multiple sclerosis || id:ieu-b-18	multiple sclerosis	multiple sclerosis || ||	TRUE	igd	NA	NA	NA	NA	NA	NA	NA	4	155774446	0.0225	8.59409e-06	4376	ebi-a-GCST90091246	|| id:ebi-a-GCST90091246	TRUE	reported	igd	3	1	TRUE
rs2365316	T	C	T	C	0.1052	0.00290421	0.3505	NA	FALSE	FALSE	FALSE	ieu-b-18	12	60211476	0.0168928	115803	0.8635	multiple sclerosis || id:ieu-b-18	multiple sclerosis	multiple sclerosis || ||	TRUE	igd	NA	NA	NA	NA	NA	NA	NA	12	60211476	0.0223	2.386e-06	4376	ebi-a-GCST90091246	|| id:ebi-a-GCST90091246	TRUE	reported	igd	3	1	TRUE
rs2540962	A	G	A	G	0.1129	-0.0129839	0.2782	NA	FALSE	FALSE	FALSE	ieu-b-18	2	65263228	0.018467	115803	0.482	multiple sclerosis || id:ieu-b-18	multiple sclerosis	multiple sclerosis || ||	TRUE	igd	NA	NA	NA	NA	NA	NA	NA	2	65263228	0.0237	1.842e-06	4376	ebi-a-GCST90091246	|| id:ebi-a-GCST90091246	TRUE	reported	igd	3	1	TRUE
rs31421	A	G	A	G	0.1706	-0.00843548	0.9026	NA	FALSE	FALSE	FALSE	ieu-b-18	14	79429904	0.0279865	115803	0.763099	multiple sclerosis || id:ieu-b-18	multiple sclerosis	multiple sclerosis || ||	TRUE	igd	NA	NA	NA	NA	NA	NA	NA	14	79429904	0.0357	1.80601e-06	4376	ebi-a-GCST90091246	|| id:ebi-a-GCST90091246	TRUE	reported	igd	3	1	TRUE
rs62420474	A	C	A	C	0.1665	-0.00935609	0.09	NA	FALSE	FALSE	FALSE	ieu-b-18	6	68005786	0.0300457	115803	0.755499	multiple sclerosis || id:ieu-b-18	multiple sclerosis	multiple sclerosis || ||	TRUE	igd	NA	NA	NA	NA	NA	NA	NA	6	68005786	0.0375	9.03109e-06	4376	ebi-a-GCST90091246	|| id:ebi-a-GCST90091246	TRUE	reported	igd	3	1	TRUE
rs6969719	C	T	C	T	0.1055	0.0119286	0.468	NA	FALSE	FALSE	FALSE	ieu-b-18	7	106784209	0.0173239	115803	0.4911	multiple sclerosis || id:ieu-b-18	multiple sclerosis	multiple sclerosis || ||	TRUE	igd	NA	NA	NA	NA	NA	NA	NA	7	106784209	0.0216	1.09099e-06	4376	ebi-a-GCST90091246	|| id:ebi-a-GCST90091246	TRUE	reported	igd	3	1	TRUE
rs72678056	T	C	T	C	0.1375	0.0233258	0.1611	NA	FALSE	FALSE	FALSE	ieu-b-18	1	76919856	0.0228246	115803	0.3068	multiple sclerosis || id:ieu-b-18	multiple sclerosis	multiple sclerosis || ||	TRUE	igd	NA	NA	NA	NA	NA	NA	NA	1	76919856	0.0295	3.19897e-06	4376	ebi-a-GCST90091246	|| id:ebi-a-GCST90091246	TRUE	reported	igd	3	1	TRUE
rs7333961	G	A	G	A	0.3271	-0.051188	0.9538	NA	FALSE	FALSE	FALSE	ieu-b-18	13	33533269	0.0358118	115803	0.1529	multiple sclerosis || id:ieu-b-18	multiple sclerosis	multiple sclerosis || ||	TRUE	igd	NA	NA	NA	NA	NA	NA	NA	13	33533269	0.0512	1.726e-10	4376	ebi-a-GCST90091246	|| id:ebi-a-GCST90091246	TRUE	reported	igd	3	1	TRUE
rs75104265	T	C	T	C	0.2353	0.0147076	0.0458	NA	FALSE	FALSE	FALSE	ieu-b-18	20	13310576	0.0376418	115803	0.696	multiple sclerosis || id:ieu-b-18	multiple sclerosis	multiple sclerosis || ||	TRUE	igd	TRUE	rs75104265	rs58644211	T	C	T	C	20	13302931	0.0517	5.29395e-06	4376	ebi-a-GCST90091246	|| id:ebi-a-GCST90091246	TRUE	reported	igd	3	1	TRUE
rs75601977	A	G	A	G	0.2733	0.031983	0.9634	NA	FALSE	FALSE	FALSE	ieu-b-18	4	178293066	0.0472087	115803	0.498101	multiple sclerosis || id:ieu-b-18	multiple sclerosis	multiple sclerosis || ||	TRUE	igd	TRUE	rs75601977	rs17677230	G	A	C	T	4	178292706	0.0586	3.08603e-06	4376	ebi-a-GCST90091246	|| id:ebi-a-GCST90091246	TRUE	reported	igd	3	1	TRUE
rs8176672	T	C	T	C	0.4061	-0.0351741	0.0718	NA	FALSE	FALSE	FALSE	ieu-b-18	9	136142185	0.0307321	115803	0.2524	multiple sclerosis || id:ieu-b-18	multiple sclerosis	multiple sclerosis || ||	TRUE	igd	NA	NA	NA	NA	NA	NA	NA	9	136142185	0.0407	2.10814e-23	4376	ebi-a-GCST90091246	|| id:ebi-a-GCST90091246	TRUE	reported	igd	3	1	TRUE
rs881301	T	C	T	C	0.1186	0.0010994	0.5872	NA	FALSE	FALSE	FALSE	ieu-b-18	8	38332318	0.0160532	115803	0.9454	multiple sclerosis || id:ieu-b-18	multiple sclerosis	multiple sclerosis || ||	TRUE	igd	NA	NA	NA	NA	NA	NA	NA	8	38332318	0.0212	2.22998e-08	4376	ebi-a-GCST90091246	|| id:ebi-a-GCST90091246	TRUE	reported	igd	3	1	TRUE
rs9411378	C	A	C	A	0.1623	0.0312079	0.7385	NA	FALSE	FALSE	FALSE	ieu-b-18	9	136146597	0.0182568	115803	0.0873796	multiple sclerosis || id:ieu-b-18	multiple sclerosis	multiple sclerosis || ||	TRUE	igd	TRUE	rs9411378	rs550057	A	C	T	C	9	136145425	0.0256	2.28602e-10	4376	ebi-a-GCST90091246	|| id:ebi-a-GCST90091246	TRUE	reported	igd	3	1	TRUE
rs9512492	C	T	C	T	0.1011	-0.0107577	0.5737	NA	FALSE	FALSE	FALSE	ieu-b-18	13	27590400	0.0166098	115803	0.517201	multiple sclerosis || id:ieu-b-18	multiple sclerosis	multiple sclerosis || ||	TRUE	igd	NA	NA	NA	NA	NA	NA	NA	13	27590400	0.0216	2.91501e-06	4376	ebi-a-GCST90091246	|| id:ebi-a-GCST90091246	TRUE	reported	igd	3	1	TRUE

## Sheet: PA
SNP	effect_allele.exposure	other_allele.exposure	effect_allele.outcome	other_allele.outcome	beta.exposure	beta.outcome	eaf.exposure	eaf.outcome	remove	palindromic	ambiguous	id.outcome	chr.outcome	pos.outcome	se.outcome	pval.outcome	outcome	mr_keep.outcome	pval_origin.outcome	samplesize.outcome	ncase.outcome	ncontrol.outcome	chr.exposure	pos.exposure	se.exposure	pval.exposure	samplesize.exposure	id.exposure	exposure	mr_keep.exposure	pval_origin.exposure	data_source.exposure	action	SNP_index	mr_keep
rs1056008	C	T	C	T	0.1835	0.0015447	0.2682	0.26282	FALSE	FALSE	FALSE	PA	12	662838	0.001764	0.381206	PA	TRUE	reported	324497	423	324074	12	662838	0.0239	1.8e-14	4376	ebi-a-GCST90091246	|| id:ebi-a-GCST90091246	TRUE	reported	igd	3	1	TRUE
rs1089663	A	G	A	G	0.099	-0.0023927	0.5149	0.52406	FALSE	FALSE	FALSE	PA	16	24659240	0.0017556	0.172926	PA	TRUE	reported	324497	423	324074	16	24659240	0.0221	7.54e-06	4376	ebi-a-GCST90091246	|| id:ebi-a-GCST90091246	TRUE	reported	igd	3	1	TRUE
rs112945330	C	T	C	T	0.1718	-0.0017692	0.9131	0.903938	FALSE	FALSE	FALSE	PA	6	130050150	0.001753	0.312874	PA	TRUE	reported	324497	423	324074	6	130050150	0.0377	5.25e-06	4376	ebi-a-GCST90091246	|| id:ebi-a-GCST90091246	TRUE	reported	igd	3	1	TRUE
rs115615298	G	A	G	A	0.3186	-0.00074608	0.0262	0.021857	FALSE	FALSE	FALSE	PA	1	217954973	0.0017108	0.662766	PA	TRUE	reported	324497	423	324074	1	217954973	0.0706	6.44e-06	4376	ebi-a-GCST90091246	|| id:ebi-a-GCST90091246	TRUE	reported	igd	3	1	TRUE
rs12607664	T	G	T	G	0.2425	7.37e-05	0.3161	0.31907	FALSE	FALSE	FALSE	PA	18	24693221	0.0017646	0.966698	PA	TRUE	reported	324497	423	324074	18	24693221	0.0224	2.28e-27	4376	ebi-a-GCST90091246	|| id:ebi-a-GCST90091246	TRUE	reported	igd	3	1	TRUE
rs142240410	G	A	G	A	0.4772	0.0015174	0.9878	0.988348	FALSE	FALSE	FALSE	PA	4	80518549	0.0017263	0.379429	PA	TRUE	reported	324497	423	324074	4	80518549	0.0996	1.65e-06	4376	ebi-a-GCST90091246	|| id:ebi-a-GCST90091246	TRUE	reported	igd	3	1	TRUE
rs1543797	C	T	C	T	0.1324	-0.002763	0.2293	0.22305	FALSE	FALSE	FALSE	PA	13	33581388	0.0017548	0.115369	PA	TRUE	reported	324497	423	324074	13	33581388	0.0251	1.27e-07	4376	ebi-a-GCST90091246	|| id:ebi-a-GCST90091246	TRUE	reported	igd	3	1	TRUE
rs188008678	A	G	A	G	0.4703	0.0017874	0.9888	0.989193	FALSE	FALSE	FALSE	PA	4	98497637	0.0017412	0.304635	PA	TRUE	reported	324497	423	324074	4	98497637	0.1038	5.89e-06	4376	ebi-a-GCST90091246	|| id:ebi-a-GCST90091246	TRUE	reported	igd	3	1	TRUE
rs2133806	C	T	C	T	0.1001	-0.0012054	0.4127	0.41837	FALSE	FALSE	FALSE	PA	4	155774446	0.0017555	0.492312	PA	TRUE	reported	324497	423	324074	4	155774446	0.0225	8.59e-06	4376	ebi-a-GCST90091246	|| id:ebi-a-GCST90091246	TRUE	reported	igd	3	1	TRUE
rs2365316	T	C	T	C	0.1052	-0.0004878	0.3505	0.354	FALSE	FALSE	FALSE	PA	12	60211476	0.0017657	0.782348	PA	TRUE	reported	324497	423	324074	12	60211476	0.0223	2.39e-06	4376	ebi-a-GCST90091246	|| id:ebi-a-GCST90091246	TRUE	reported	igd	3	1	TRUE
rs2540962	A	G	A	G	0.1129	0.00056347	0.2782	0.26549	FALSE	FALSE	FALSE	PA	2	65263228	0.0017548	0.748135	PA	TRUE	reported	324497	423	324074	2	65263228	0.0237	1.84e-06	4376	ebi-a-GCST90091246	|| id:ebi-a-GCST90091246	TRUE	reported	igd	3	1	TRUE
rs31421	A	G	A	G	0.1706	-0.0030695	0.9026	0.89262	FALSE	FALSE	FALSE	PA	14	79429904	0.0019562	0.116614	PA	TRUE	reported	324497	423	324074	14	79429904	0.0357	1.81e-06	4376	ebi-a-GCST90091246	|| id:ebi-a-GCST90091246	TRUE	reported	igd	3	1	TRUE
rs62420474	A	C	A	C	0.1665	-0.0012469	0.09	0.10049	FALSE	FALSE	FALSE	PA	6	68005786	0.0017358	0.472552	PA	TRUE	reported	324497	423	324074	6	68005786	0.0375	9.03e-06	4376	ebi-a-GCST90091246	|| id:ebi-a-GCST90091246	TRUE	reported	igd	3	1	TRUE
rs6969719	C	T	C	T	0.1055	0.0038115	0.468	0.45993	FALSE	FALSE	FALSE	PA	7	106784209	0.0017631	0.0306337	PA	TRUE	reported	324497	423	324074	7	106784209	0.0216	1.09e-06	4376	ebi-a-GCST90091246	|| id:ebi-a-GCST90091246	TRUE	reported	igd	3	1	TRUE
rs72678056	T	C	T	C	0.1375	0.0021564	0.1611	0.16093	FALSE	FALSE	FALSE	PA	1	76919856	0.0017783	0.225299	PA	TRUE	reported	324497	423	324074	1	76919856	0.0295	3.2e-06	4376	ebi-a-GCST90091246	|| id:ebi-a-GCST90091246	TRUE	reported	igd	3	1	TRUE
rs7333961	G	A	G	A	0.3271	-0.0037904	0.9538	0.941942	FALSE	FALSE	FALSE	PA	13	33533269	0.0019017	0.0462488	PA	TRUE	reported	324497	423	324074	13	33533269	0.0512	1.73e-10	4376	ebi-a-GCST90091246	|| id:ebi-a-GCST90091246	TRUE	reported	igd	3	1	TRUE
rs75104265	T	C	T	C	0.2353	0.0010948	0.0458	0.049309	FALSE	FALSE	FALSE	PA	20	13302931	0.0017481	0.531129	PA	TRUE	reported	324497	423	324074	20	13302931	0.0517	5.29e-06	4376	ebi-a-GCST90091246	|| id:ebi-a-GCST90091246	TRUE	reported	igd	3	1	TRUE
rs75601977	A	G	A	G	0.2733	-0.0034755	0.9634	0.964187	FALSE	FALSE	FALSE	PA	4	178292706	0.0017665	0.049136	PA	TRUE	reported	324497	423	324074	4	178292706	0.0586	3.09e-06	4376	ebi-a-GCST90091246	|| id:ebi-a-GCST90091246	TRUE	reported	igd	3	1	TRUE
rs77151933	G	A	G	A	0.5234	-0.0031158	0.0113	0.012017	FALSE	FALSE	FALSE	PA	13	95203799	0.0017071	0.0679829	PA	TRUE	reported	324497	423	324074	13	95203799	0.1058	7.6e-07	4376	ebi-a-GCST90091246	|| id:ebi-a-GCST90091246	TRUE	reported	igd	3	1	TRUE
rs78114865	T	G	T	G	0.3074	-0.0018068	0.0331	0.02854	FALSE	FALSE	FALSE	PA	1	200367929	0.0017164	0.292503	PA	TRUE	reported	324497	423	324074	1	200367929	0.0607	4.02e-07	4376	ebi-a-GCST90091246	|| id:ebi-a-GCST90091246	TRUE	reported	igd	3	1	TRUE
rs8176672	T	C	T	C	0.4061	-0.002477	0.0718	0.068549	FALSE	FALSE	FALSE	PA	9	136142185	0.0018368	0.177497	PA	TRUE	reported	324497	423	324074	9	136142185	0.0407	2.11e-23	4376	ebi-a-GCST90091246	|| id:ebi-a-GCST90091246	TRUE	reported	igd	3	1	TRUE
rs881301	T	C	T	C	0.1186	-0.0026605	0.5872	0.58793	FALSE	FALSE	FALSE	PA	8	38332318	0.0017586	0.130329	PA	TRUE	reported	324497	423	324074	8	38332318	0.0212	2.23e-08	4376	ebi-a-GCST90091246	|| id:ebi-a-GCST90091246	TRUE	reported	igd	3	1	TRUE
rs9411378	C	A	C	A	0.1623	0.0015606	0.7385	0.78076	FALSE	FALSE	FALSE	PA	9	136145425	0.0017469	0.371664	PA	TRUE	reported	324497	423	324074	9	136145425	0.0256	2.29e-10	4376	ebi-a-GCST90091246	|| id:ebi-a-GCST90091246	TRUE	reported	igd	3	1	TRUE
rs9512492	C	T	C	T	0.1011	-0.00014809	0.5737	0.56721	FALSE	FALSE	FALSE	PA	13	27590400	0.0017587	0.932898	PA	TRUE	reported	324497	423	324074	13	27590400	0.0216	2.92e-06	4376	ebi-a-GCST90091246	|| id:ebi-a-GCST90091246	TRUE	reported	igd	3	1	TRUE

## Sheet: PBC
SNP	effect_allele.exposure	other_allele.exposure	effect_allele.outcome	other_allele.outcome	beta.exposure	beta.outcome	eaf.exposure	eaf.outcome	remove	palindromic	ambiguous	id.outcome	chr	pos	se.outcome	samplesize.outcome	pval.outcome	outcome	originalname.outcome	outcome.deprecated	mr_keep.outcome	data_source.outcome	proxy.outcome	target_snp.outcome	proxy_snp.outcome	target_a1.outcome	target_a2.outcome	proxy_a1.outcome	proxy_a2.outcome	chr.exposure	pos.exposure	se.exposure	pval.exposure	samplesize.exposure	id.exposure	exposure	mr_keep.exposure	pval_origin.exposure	data_source.exposure	action	SNP_index	mr_keep
rs112945330	C	T	C	T	0.1718	-0.0366347	0.9131	NA	FALSE	FALSE	FALSE	ebi-a-GCST90061440	6	130050150	0.038657	24510	0.34329	Primary biliary cholangitis || id:ebi-a-GCST90061440	Primary biliary cholangitis	Primary biliary cholangitis || ||	TRUE	igd	NA	NA	NA	NA	NA	NA	NA	6	130050150	0.0377	5.24505e-06	4376	ebi-a-GCST90091246	|| id:ebi-a-GCST90091246	TRUE	reported	igd	3	1	TRUE
rs115615298	G	A	G	A	0.3186	0.0541966	0.0262	NA	FALSE	FALSE	FALSE	ebi-a-GCST90061440	1	217954973	0.101047	24510	0.591718	Primary biliary cholangitis || id:ebi-a-GCST90061440	Primary biliary cholangitis	Primary biliary cholangitis || ||	TRUE	igd	NA	NA	NA	NA	NA	NA	NA	1	217954973	0.0706	6.44199e-06	4376	ebi-a-GCST90091246	|| id:ebi-a-GCST90091246	TRUE	reported	igd	3	1	TRUE
rs12607664	T	G	T	G	0.2425	0.0291364	0.3161	NA	FALSE	FALSE	FALSE	ebi-a-GCST90061440	18	24693221	0.0230229	24510	0.205679	Primary biliary cholangitis || id:ebi-a-GCST90061440	Primary biliary cholangitis	Primary biliary cholangitis || ||	TRUE	igd	NA	NA	NA	NA	NA	NA	NA	18	24693221	0.0224	2.28087e-27	4376	ebi-a-GCST90091246	|| id:ebi-a-GCST90091246	TRUE	reported	igd	3	1	TRUE
rs142240410	G	A	G	A	0.4772	0.120074	0.9878	NA	FALSE	FALSE	FALSE	ebi-a-GCST90061440	4	80518549	0.109123	24510	0.27118	Primary biliary cholangitis || id:ebi-a-GCST90061440	Primary biliary cholangitis	Primary biliary cholangitis || ||	TRUE	igd	NA	NA	NA	NA	NA	NA	NA	4	80518549	0.0996	1.646e-06	4376	ebi-a-GCST90091246	|| id:ebi-a-GCST90091246	TRUE	reported	igd	3	1	TRUE
rs188008678	A	G	A	G	0.4703	0.100939	0.9888	NA	FALSE	FALSE	FALSE	ebi-a-GCST90061440	4	98497637	0.120223	24510	0.401135	Primary biliary cholangitis || id:ebi-a-GCST90061440	Primary biliary cholangitis	Primary biliary cholangitis || ||	TRUE	igd	NA	NA	NA	NA	NA	NA	NA	4	98497637	0.1038	5.89495e-06	4376	ebi-a-GCST90091246	|| id:ebi-a-GCST90091246	TRUE	reported	igd	3	1	TRUE
rs31421	A	G	A	G	0.1706	0.0299586	0.9026	NA	FALSE	FALSE	FALSE	ebi-a-GCST90061440	14	79429904	0.0386254	24510	0.437974	Primary biliary cholangitis || id:ebi-a-GCST90061440	Primary biliary cholangitis	Primary biliary cholangitis || ||	TRUE	igd	NA	NA	NA	NA	NA	NA	NA	14	79429904	0.0357	1.80601e-06	4376	ebi-a-GCST90091246	|| id:ebi-a-GCST90091246	TRUE	reported	igd	3	1	TRUE
rs62420474	A	C	A	C	0.1665	-0.00135756	0.09	NA	FALSE	FALSE	FALSE	ebi-a-GCST90061440	6	68005786	0.0352629	24510	0.96929	Primary biliary cholangitis || id:ebi-a-GCST90061440	Primary biliary cholangitis	Primary biliary cholangitis || ||	TRUE	igd	NA	NA	NA	NA	NA	NA	NA	6	68005786	0.0375	9.03109e-06	4376	ebi-a-GCST90091246	|| id:ebi-a-GCST90091246	TRUE	reported	igd	3	1	TRUE
rs6969719	C	T	C	T	0.1055	0.0575282	0.468	NA	FALSE	FALSE	FALSE	ebi-a-GCST90061440	7	106892044	0.0222942	24510	0.00986847	Primary biliary cholangitis || id:ebi-a-GCST90061440	Primary biliary cholangitis	Primary biliary cholangitis || ||	TRUE	igd	TRUE	rs6969719	rs7794142	C	T	G	A	7	106784209	0.0216	1.09099e-06	4376	ebi-a-GCST90091246	|| id:ebi-a-GCST90091246	TRUE	reported	igd	3	1	TRUE
rs7333961	G	A	G	A	0.3271	-0.0864165	0.9538	NA	FALSE	FALSE	FALSE	ebi-a-GCST90061440	13	33533269	0.0507792	24510	0.0887912	Primary biliary cholangitis || id:ebi-a-GCST90061440	Primary biliary cholangitis	Primary biliary cholangitis || ||	TRUE	igd	NA	NA	NA	NA	NA	NA	NA	13	33533269	0.0512	1.726e-10	4376	ebi-a-GCST90091246	|| id:ebi-a-GCST90091246	TRUE	reported	igd	3	1	TRUE
rs75104265	T	C	T	C	0.2353	-0.102232	0.0458	NA	FALSE	FALSE	FALSE	ebi-a-GCST90061440	20	13302931	0.0548191	24510	0.0621956	Primary biliary cholangitis || id:ebi-a-GCST90061440	Primary biliary cholangitis	Primary biliary cholangitis || ||	TRUE	igd	NA	NA	NA	NA	NA	NA	NA	20	13302931	0.0517	5.29395e-06	4376	ebi-a-GCST90091246	|| id:ebi-a-GCST90091246	TRUE	reported	igd	3	1	TRUE
rs75601977	A	G	A	G	0.2733	0.0283208	0.9634	NA	FALSE	FALSE	FALSE	ebi-a-GCST90061440	4	178293066	0.0919785	24510	0.758153	Primary biliary cholangitis || id:ebi-a-GCST90061440	Primary biliary cholangitis	Primary biliary cholangitis || ||	TRUE	igd	TRUE	rs75601977	rs17677230	G	A	C	T	4	178292706	0.0586	3.08603e-06	4376	ebi-a-GCST90091246	|| id:ebi-a-GCST90091246	TRUE	reported	igd	3	1	TRUE
rs8176672	T	C	T	C	0.4061	-0.169368	0.0718	NA	FALSE	FALSE	FALSE	ebi-a-GCST90061440	9	136184526	0.0639239	24510	0.00806046	Primary biliary cholangitis || id:ebi-a-GCST90061440	Primary biliary cholangitis	Primary biliary cholangitis || ||	TRUE	igd	TRUE	rs8176672	rs11244079	T	C	A	G	9	136142185	0.0407	2.10814e-23	4376	ebi-a-GCST90091246	|| id:ebi-a-GCST90091246	TRUE	reported	igd	3	1	TRUE
rs881301	T	C	T	C	0.1186	-0.00173544	0.5872	NA	FALSE	FALSE	FALSE	ebi-a-GCST90061440	8	38332318	0.0211987	24510	0.934754	Primary biliary cholangitis || id:ebi-a-GCST90061440	Primary biliary cholangitis	Primary biliary cholangitis || ||	TRUE	igd	NA	NA	NA	NA	NA	NA	NA	8	38332318	0.0212	2.22998e-08	4376	ebi-a-GCST90091246	|| id:ebi-a-GCST90091246	TRUE	reported	igd	3	1	TRUE

## Sheet: PoS
SNP	effect_allele.exposure	other_allele.exposure	effect_allele.outcome	other_allele.outcome	beta.exposure	beta.outcome	eaf.exposure	eaf.outcome	remove	palindromic	ambiguous	id.outcome	chr.outcome	pos.outcome	se.outcome	pval.outcome	outcome	mr_keep.outcome	pval_origin.outcome	samplesize.outcome	ncase.outcome	ncontrol.outcome	chr.exposure	pos.exposure	se.exposure	pval.exposure	samplesize.exposure	id.exposure	exposure	mr_keep.exposure	pval_origin.exposure	data_source.exposure	action	SNP_index	mr_keep
rs1056008	C	T	C	T	0.1835	0.0021804	0.2682	0.26282	FALSE	FALSE	FALSE	Psoriasis	12	662838	0.0017578	0.214842	Psoriasis	TRUE	reported	326833?	2795	324074	12	662838	0.0239	1.8e-14	4376	ebi-a-GCST90091246	|| id:ebi-a-GCST90091246	TRUE	reported	igd	3	1	TRUE
rs1089663	A	G	A	G	0.099	0.001201	0.5149	0.52406	FALSE	FALSE	FALSE	Psoriasis	16	24659240	0.0017493	0.49238	Psoriasis	TRUE	reported	326833?	2795	324074	16	24659240	0.0221	7.54e-06	4376	ebi-a-GCST90091246	|| id:ebi-a-GCST90091246	TRUE	reported	igd	3	1	TRUE
rs112945330	C	T	C	T	0.1718	0.00065434	0.9131	0.903938	FALSE	FALSE	FALSE	Psoriasis	6	130050150	0.0017469	0.707978	Psoriasis	TRUE	reported	326833?	2795	324074	6	130050150	0.0377	5.25e-06	4376	ebi-a-GCST90091246	|| id:ebi-a-GCST90091246	TRUE	reported	igd	3	1	TRUE
rs115615298	G	A	G	A	0.3186	-0.0014418	0.0262	0.021857	FALSE	FALSE	FALSE	Psoriasis	1	217954973	0.0017053	0.397851	Psoriasis	TRUE	reported	326833?	2795	324074	1	217954973	0.0706	6.44e-06	4376	ebi-a-GCST90091246	|| id:ebi-a-GCST90091246	TRUE	reported	igd	3	1	TRUE
rs12607664	T	G	T	G	0.2425	-0.0018414	0.3161	0.31907	FALSE	FALSE	FALSE	Psoriasis	18	24693221	0.0017584	0.294999	Psoriasis	TRUE	reported	326833?	2795	324074	18	24693221	0.0224	2.28e-27	4376	ebi-a-GCST90091246	|| id:ebi-a-GCST90091246	TRUE	reported	igd	3	1	TRUE
rs142240410	G	A	G	A	0.4772	0.00018657	0.9878	0.988348	FALSE	FALSE	FALSE	Psoriasis	4	80518549	0.0017204	0.913642	Psoriasis	TRUE	reported	326833?	2795	324074	4	80518549	0.0996	1.65e-06	4376	ebi-a-GCST90091246	|| id:ebi-a-GCST90091246	TRUE	reported	igd	3	1	TRUE
rs1543797	C	T	C	T	0.1324	0.0015204	0.2293	0.22305	FALSE	FALSE	FALSE	Psoriasis	13	33581388	0.0017485	0.384548	Psoriasis	TRUE	reported	326833?	2795	324074	13	33581388	0.0251	1.27e-07	4376	ebi-a-GCST90091246	|| id:ebi-a-GCST90091246	TRUE	reported	igd	3	1	TRUE
rs188008678	A	G	A	G	0.4703	0.0017706	0.9888	0.989193	FALSE	FALSE	FALSE	Psoriasis	4	98497637	0.0017356	0.307645	Psoriasis	TRUE	reported	326833?	2795	324074	4	98497637	0.1038	5.89e-06	4376	ebi-a-GCST90091246	|| id:ebi-a-GCST90091246	TRUE	reported	igd	3	1	TRUE
rs2133806	C	T	C	T	0.1001	0.00121	0.4127	0.41837	FALSE	FALSE	FALSE	Psoriasis	4	155774446	0.0017492	0.48908	Psoriasis	TRUE	reported	326833?	2795	324074	4	155774446	0.0225	8.59e-06	4376	ebi-a-GCST90091246	|| id:ebi-a-GCST90091246	TRUE	reported	igd	3	1	TRUE
rs2365316	T	C	T	C	0.1052	-0.0022501	0.3505	0.354	FALSE	FALSE	FALSE	Psoriasis	12	60211476	0.0017594	0.200951	Psoriasis	TRUE	reported	326833?	2795	324074	12	60211476	0.0223	2.39e-06	4376	ebi-a-GCST90091246	|| id:ebi-a-GCST90091246	TRUE	reported	igd	3	1	TRUE
rs2540962	A	G	A	G	0.1129	-0.0015672	0.2782	0.26549	FALSE	FALSE	FALSE	Psoriasis	2	65263228	0.0017485	0.370067	Psoriasis	TRUE	reported	326833?	2795	324074	2	65263228	0.0237	1.84e-06	4376	ebi-a-GCST90091246	|| id:ebi-a-GCST90091246	TRUE	reported	igd	3	1	TRUE
rs31421	A	G	A	G	0.1706	-0.00047342	0.9026	0.89262	FALSE	FALSE	FALSE	Psoriasis	14	79429904	0.0019495	0.808131	Psoriasis	TRUE	reported	326833?	2795	324074	14	79429904	0.0357	1.81e-06	4376	ebi-a-GCST90091246	|| id:ebi-a-GCST90091246	TRUE	reported	igd	3	1	TRUE
rs62420474	A	C	A	C	0.1665	-0.00026403	0.09	0.10049	FALSE	FALSE	FALSE	Psoriasis	6	68005786	0.0017295	0.878664	Psoriasis	TRUE	reported	326833?	2795	324074	6	68005786	0.0375	9.03e-06	4376	ebi-a-GCST90091246	|| id:ebi-a-GCST90091246	TRUE	reported	igd	3	1	TRUE
rs6969719	C	T	C	T	0.1055	0.0015186	0.468	0.45993	FALSE	FALSE	FALSE	Psoriasis	7	106784209	0.0017568	0.387356	Psoriasis	TRUE	reported	326833?	2795	324074	7	106784209	0.0216	1.09e-06	4376	ebi-a-GCST90091246	|| id:ebi-a-GCST90091246	TRUE	reported	igd	3	1	TRUE
rs72678056	T	C	T	C	0.1375	0.0029651	0.1611	0.16093	FALSE	FALSE	FALSE	Psoriasis	1	76919856	0.0017717	0.0942106	Psoriasis	TRUE	reported	326833?	2795	324074	1	76919856	0.0295	3.2e-06	4376	ebi-a-GCST90091246	|| id:ebi-a-GCST90091246	TRUE	reported	igd	3	1	TRUE
rs7333961	G	A	G	A	0.3271	0.0014405	0.9538	0.941942	FALSE	FALSE	FALSE	Psoriasis	13	33533269	0.0018959	0.447373	Psoriasis	TRUE	reported	326833?	2795	324074	13	33533269	0.0512	1.73e-10	4376	ebi-a-GCST90091246	|| id:ebi-a-GCST90091246	TRUE	reported	igd	3	1	TRUE
rs75104265	T	C	T	C	0.2353	0.00087079	0.0458	0.049309	FALSE	FALSE	FALSE	Psoriasis	20	13302931	0.001742	0.617163	Psoriasis	TRUE	reported	326833?	2795	324074	20	13302931	0.0517	5.29e-06	4376	ebi-a-GCST90091246	|| id:ebi-a-GCST90091246	TRUE	reported	igd	3	1	TRUE
rs75601977	A	G	A	G	0.2733	-0.00026201	0.9634	0.964187	FALSE	FALSE	FALSE	Psoriasis	4	178292706	0.0017605	0.881688	Psoriasis	TRUE	reported	326833?	2795	324074	4	178292706	0.0586	3.09e-06	4376	ebi-a-GCST90091246	|| id:ebi-a-GCST90091246	TRUE	reported	igd	3	1	TRUE
rs77151933	G	A	G	A	0.5234	0.0010215	0.0113	0.012017	FALSE	FALSE	FALSE	Psoriasis	13	95203799	0.0016999	0.547911	Psoriasis	TRUE	reported	326833?	2795	324074	13	95203799	0.1058	7.6e-07	4376	ebi-a-GCST90091246	|| id:ebi-a-GCST90091246	TRUE	reported	igd	3	1	TRUE
rs78114865	T	G	T	G	0.3074	-0.00039352	0.0331	0.02854	FALSE	FALSE	FALSE	Psoriasis	1	200367929	0.0017103	0.818024	Psoriasis	TRUE	reported	326833?	2795	324074	1	200367929	0.0607	4.02e-07	4376	ebi-a-GCST90091246	|| id:ebi-a-GCST90091246	TRUE	reported	igd	3	1	TRUE
rs8176672	T	C	T	C	0.4061	0.00059361	0.0718	0.068549	FALSE	FALSE	FALSE	Psoriasis	9	136142185	0.0018299	0.745641	Psoriasis	TRUE	reported	326833?	2795	324074	9	136142185	0.0407	2.11e-23	4376	ebi-a-GCST90091246	|| id:ebi-a-GCST90091246	TRUE	reported	igd	3	1	TRUE
rs881301	T	C	T	C	0.1186	-0.0038212	0.5872	0.58793	FALSE	FALSE	FALSE	Psoriasis	8	38332318	0.0017525	0.0292281	Psoriasis	TRUE	reported	326833?	2795	324074	8	38332318	0.0212	2.23e-08	4376	ebi-a-GCST90091246	|| id:ebi-a-GCST90091246	TRUE	reported	igd	3	1	TRUE
rs9411378	C	A	C	A	0.1623	-0.0021144	0.7385	0.78076	FALSE	FALSE	FALSE	Psoriasis	9	136145425	0.0017407	0.224492	Psoriasis	TRUE	reported	326833?	2795	324074	9	136145425	0.0256	2.29e-10	4376	ebi-a-GCST90091246	|| id:ebi-a-GCST90091246	TRUE	reported	igd	3	1	TRUE
rs9512492	C	T	C	T	0.1011	-0.0025675	0.5737	0.56721	FALSE	FALSE	FALSE	Psoriasis	13	27590400	0.0017524	0.142886	Psoriasis	TRUE	reported	326833?	2795	324074	13	27590400	0.0216	2.92e-06	4376	ebi-a-GCST90091246	|| id:ebi-a-GCST90091246	TRUE	reported	igd	3	1	TRUE

[truncated: 6 more sheets: PSC, RA, SLE, T1D, UC, ATD]
