# Supplementary material for: Association between Klotho and autoimmune diseases: A Mendelian randomization study and cross-sectional study
Source: Medicine (Baltimore). 2025 Aug 8;104(32):e43788. doi: 10.1097/MD.0000000000043788 (PMC12338200; doi:10.1097/MD.0000000000043788)
Supplement: Supplementary file 3 [file medi-104-e43788-s003.xlsx]

## Sheet: Sheet1
Supplementary table2 Results of MR analyses between klotho and autoimmune disease risk.
Outcome	MR method	SNPs	or	or_lci95	or_uci95	P-value	bFstatistic	aR2
RA	MR Egger	12	0.709672	0.522899	0.963159	0.0523621	43.22	0.106014
RA	Weighted median	12	0.786275	0.673989	0.917267	0.00222498	43.22	0.106014
RA	Inverse variance weighted	12	0.833933	0.743612	0.935225	0.00190274	43.22	0.106014
RA	Simple mode	12	0.756599	0.587239	0.974802	0.053948	43.22	0.106014
RA	Weighted mode	12	0.767672	0.631946	0.932548	0.0220474	43.22	0.106014
SLE	MR Egger	24	0.866806	0.631317	1.19014	0.386374	39.46	0.177976
SLE	Weighted median	24	0.888143	0.723138	1.0908	0.257968	39.46	0.177976
SLE	Inverse variance weighted	24	0.912184	0.786933	1.05737	0.222569	39.46	0.177976
SLE	Simple mode	24	0.956638	0.674912	1.35596	0.805513	39.46	0.177976
SLE	Weighted mode	24	0.894717	0.699365	1.14464	0.38523	39.46	0.177976
MS	MR Egger	18	0.922952	0.796931	1.0689	0.386374	39.16	0.138777
MS	Weighted median	18	1.0121	0.927103	1.10489	0.257968	39.16	0.138777
MS	Inverse variance weighted	18	1.00708	0.9474	1.07052	0.222569	39.16	0.138777
MS	Simple mode	18	0.987539	0.833364	1.17024	0.805513	39.16	0.138777
MS	Weighted mode	18	0.982762	0.867099	1.11385	0.38523	39.16	0.138777
CD	MR Egger	21	1.04361	0.903453	1.2055	0.568662	39.23	0.158484
CD	Weighted median	21	1.08193	0.991878	1.18017	0.0757225	39.23	0.158484
CD	Inverse variance weighted	21	1.06178	0.996879	1.13091	0.0624828	39.23	0.158484
CD	Simple mode	21	1.07123	0.906446	1.26596	0.428943	39.23	0.158484
CD	Weighted mode	21	1.08642	0.934371	1.26321	0.294064	39.23	0.158484
CeD	MR Egger	9	0.825043	0.610172	1.11558	0.251661	45.44	0.0855093
CeD	Weighted median	9	0.853936	0.719687	1.01323	0.0703841	45.44	0.0855093
CeD	Inverse variance weighted	9	0.890235	0.77964	1.01652	0.0858071	45.44	0.0855093
CeD	Simple mode	9	0.880661	0.670099	1.15739	0.388642	45.44	0.0855093
CeD	Weighted mode	9	0.885608	0.713143	1.09978	0.303612	45.44	0.0855093
UC	MR Egger	24	0.992937	0.861347	1.14463	0.923044	39.46	0.177976
UC	Weighted median	24	1.04344	0.950104	1.14595	0.37377	39.46	0.177976
UC	Inverse variance weighted	24	1.0614	0.993493	1.13395	0.0773158	39.46	0.177976
UC	Simple mode	24	1.15862	0.984941	1.36291	0.0888199	39.46	0.177976
UC	Weighted mode	24	1.04525	0.92785	1.17752	0.473894	39.46	0.177976
PsO	MR Egger	24	1.00284	0.997476	1.00824	0.310979	39.46	0.177976
PsO	Weighted median	24	1.00155	0.997818	1.0053	0.415564	39.46	0.177976
PsO	Inverse variance weighted	24	1.00069	0.99802	1.00338	0.611448	39.46	0.177976
PsO	Simple mode	24	1.00112	0.996277	1.00599	0.65513	39.46	0.177976
PsO	Weighted mode	24	1.00128	0.997575	1.00501	0.504739	39.46	0.177976
eczema	MR Egger	23	0.992448	0.939916	1.04792	0.787374	38.64	0.168875
eczema	Weighted median	23	0.989791	0.959995	1.02051	0.510544	38.64	0.168875
eczema	Inverse variance weighted	23	1.0036	0.979629	1.02816	0.770745	38.64	0.168875
eczema	Simple mode	23	0.999061	0.941381	1.06028	0.975581	38.64	0.168875
eczema	Weighted mode	23	0.986912	0.952537	1.02253	0.47406	38.64	0.168875
Asthma	MR Egger	24	0.996871	0.990454	1.00333	0.351831	39.46	0.177976
Asthma	Weighted median	24	0.999421	0.996292	1.00256	0.717163	39.46	0.177976
Asthma	Inverse variance weighted	24	0.999269	0.996456	1.00209	0.61142	39.46	0.177976
Asthma	Simple mode	24	0.998934	0.993037	1.00487	0.727383	39.46	0.177976
Asthma	Weighted mode	24	0.998725	0.994235	1.00323	0.584068	39.46	0.177976
AIH	MR Egger	24	1.06238	0.770273	1.46526	0.715751	39.46	0.177976
AIH	Weighted median	24	0.979906	0.787398	1.21948	0.855664	39.46	0.177976
AIH	Inverse variance weighted	24	0.972349	0.83403	1.13361	0.72022	39.46	0.177976
AIH	Simple mode	24	0.991721	0.698779	1.40747	0.963283	39.46	0.177976
AIH	Weighted mode	24	0.969924	0.760412	1.23716	0.807903	39.46	0.177976
PSC	MR Egger	17	0.880634	0.686502	1.12966	0.332965	38.89	0.131291
PSC	Weighted median	17	0.978015	0.83255	1.14889	0.786712	38.89	0.131291
PSC	Inverse variance weighted	17	0.995377	0.885093	1.1194	0.938357	38.89	0.131291
PSC	Simple mode	17	1.06285	0.79056	1.42893	0.691804	38.89	0.131291
PSC	Weighted mode	17	0.970326	0.795515	1.18355	0.770119	38.89	0.131291
PBC	MR Egger	13	0.793298	0.56585	1.11217	0.206239	41.02	0.108669
PBC	Weighted median	13	1.11291	0.951813	1.30127	0.179937	41.02	0.108669
PBC	Inverse variance weighted	13	0.997418	0.861485	1.1548	0.972405	41.02	0.108669
PBC	Simple mode	13	1.16623	0.854617	1.59145	0.351428	41.02	0.108669
PBC	Weighted mode	13	1.12804	0.919273	1.38421	0.271019	41.02	0.108669
ATD	MR Egger	24	0.996876	0.991523	1.00226	0.266815	39.46	0.177976
ATD	Weighted median	24	0.998551	0.994545	1.00257	0.479787	39.46	0.177976
ATD	Inverse variance weighted	24	0.999413	0.996734	1.0021	0.668362	39.46	0.177976
ATD	Simple mode	24	0.998707	0.992702	1.00475	0.677924	39.46	0.177976
ATD	Weighted mode	24	0.998189	0.994166	1.00223	0.388108	39.46	0.177976
T1D	MR Egger	24	1.02984	0.901481	1.17648	0.669278	39.46	0.177976
T1D	Weighted median	24	0.955937	0.878885	1.03974	0.29326	39.46	0.177976
T1D	Inverse variance weighted	24	0.951817	0.894548	1.01275	0.118808	39.46	0.177976
T1D	Simple mode	24	0.90129	0.767415	1.05852	0.217909	39.46	0.177976
T1D	Weighted mode	24	0.942053	0.829572	1.06979	0.367041	39.46	0.177976
PA	MR Egger	24	0.998266	0.991841	1.00473	0.603639	39.46	0.177976
PA	Weighted median	24	0.995386	0.991253	0.999535	0.029324	39.46	0.177976
PA	Inverse variance weighted	24	0.997357	0.994214	1.00051	0.10037	39.46	0.177976
PA	Simple mode	24	0.99523	0.987749	1.00277	0.226724	39.46	0.177976
PA	Weighted mode	24	0.997429	0.992493	1.00239	0.319774	39.46	0.177976
MR, Mendelian randomization; IV, instrumental variable; IVW, inverse variance weighted;RA, rheumatoid arthritis; SLE, systemic lupus erythematosus; MS, multiple sclerosis; CD, Crohn‘s disease; CeD, celiac disease; UC, ulcerative colitis; PsO, psoriasis; AIH, Autoimmune hepatitis; PSC, primary sclerosing cholangitis; PBC, Primary biliary cirrhosis; ATD, Autoimmune thyroid disease; T1D, type 1 diab…
aR2 = 2×EAF×(1-EAF)×Beta2/[2×EAF×(1-EAF)×Beta2+×EAF×(1-EAF)×SE2×N];R2, the proportion of the variability explained by each IV(1)
b F = R2×(N-2)/(1-R2)(N represents the sample size of the exposure); F-statistic, represent the strength of each IV(2)
(1) Palmer TM, Lawlor DA, Harbord RM, Sheehan NA, Tobias JH, Timpson NJ, et al. Using multiple genetic variants as instrumental variables for modifiable risk factors. Stat Methods Med Res. SAGE Publications; 2012 Jun;21(3):223–42.
(2) Teslovich TM, Musunuru K, Smith A V., Edmondson AC, Stylianou IM, Koseki M, et al. Biological, clinical and population relevance of 95 loci for blood lipids. Nature. 2010 Aug 5;466(7307):707–13.

## Sheet: RA
Supplementary table3 Detailed information of instrumental variables utilized in the MR analysis of the causal effects of Ra on klotho
SNP	effect_allele.exposure	other_allele.exposure	effect_allele.outcome	other_allele.outcome	beta.exposure	beta.outcome	eaf.exposure	eaf.outcome	remove	palindromic	ambiguous	id.outcome	chr	pos	se.outcome	samplesize.outcome	pval.outcome	outcome	originalname.outcome	outcome.deprecated	mr_keep.outcome	data_source.outcome	chr.exposure	se.exposure	pos.exposure	samplesize.exposure	pval.exposure	id.exposure	exposure	mr_keep.exposure	pval_origin.exposure	data_source.exposure	action	SNP_index	mr_keep
rs10040327	C	A	C	A	0.287682	0.0037	NA	0.8751	FALSE	FALSE	FALSE	ebi-a-GCST90091246	5	55435220	0.0335	4376	0.9127	Circulating plasma alpha-Klotho levels || id:ebi-a-GCST90091246	Circulating plasma alpha-Klotho levels	Circulating plasma alpha-Klotho levels || ||	TRUE	igd	5	0.0440667	55435220	25708	6.64967e-11	ebi-a-GCST000679	|| id:ebi-a-GCST000679	TRUE	reported	igd	3	1	TRUE
rs10947038	A	G	A	G	0.307485	-0.035	NA	0.0365	FALSE	FALSE	FALSE	ebi-a-GCST90091246	6	29925134	0.0564	4376	0.535	Circulating plasma alpha-Klotho levels || id:ebi-a-GCST90091246	Circulating plasma alpha-Klotho levels	Circulating plasma alpha-Klotho levels || ||	TRUE	igd	6	0.0622981	29925134	25708	7.98638e-07	ebi-a-GCST000679	|| id:ebi-a-GCST000679	TRUE	reported	igd	3	1	TRUE
rs10985073	T	C	T	C	0.122218	-0.0062	NA	0.4479	FALSE	FALSE	FALSE	ebi-a-GCST90091246	9	123643855	0.0211	4376	0.7671	Circulating plasma alpha-Klotho levels || id:ebi-a-GCST90091246	Circulating plasma alpha-Klotho levels	Circulating plasma alpha-Klotho levels || ||	TRUE	igd	9	0.0232999	123643855	25708	1.55937e-07	ebi-a-GCST000679	|| id:ebi-a-GCST000679	TRUE	reported	igd	3	1	TRUE
rs11593907	C	T	C	T	0.14842	-0.0206	NA	0.2151	FALSE	FALSE	FALSE	ebi-a-GCST90091246	10	63786554	0.0258	4376	0.4238	Circulating plasma alpha-Klotho levels || id:ebi-a-GCST90091246	Circulating plasma alpha-Klotho levels	Circulating plasma alpha-Klotho levels || ||	TRUE	igd	10	0.0316547	63786554	25708	2.74916e-06	ebi-a-GCST000679	|| id:ebi-a-GCST000679	TRUE	reported	igd	3	1	TRUE
rs12117343	T	C	T	C	0.139762	-0.0025	NA	0.2096	FALSE	FALSE	FALSE	ebi-a-GCST90091246	1	2551785	0.0262	4376	0.9237	Circulating plasma alpha-Klotho levels || id:ebi-a-GCST90091246	Circulating plasma alpha-Klotho levels	Circulating plasma alpha-Klotho levels || ||	TRUE	igd	1	0.028826	2551785	25708	1.24414e-06	ebi-a-GCST000679	|| id:ebi-a-GCST000679	TRUE	reported	igd	3	1	TRUE
rs12131057	G	A	G	A	0.150823	0.0263	NA	0.7667	FALSE	FALSE	FALSE	ebi-a-GCST90091246	1	38624129	0.0251	4376	0.2933	Circulating plasma alpha-Klotho levels || id:ebi-a-GCST90091246	Circulating plasma alpha-Klotho levels	Circulating plasma alpha-Klotho levels || ||	TRUE	igd	1	0.0294804	38624129	25708	3.12018e-07	ebi-a-GCST000679	|| id:ebi-a-GCST000679	TRUE	reported	igd	3	1	TRUE
rs13031237	T	G	T	G	0.122218	-0.0134	NA	0.3731	FALSE	FALSE	FALSE	ebi-a-GCST90091246	2	61136129	0.0216	4376	0.5342	Circulating plasma alpha-Klotho levels || id:ebi-a-GCST90091246	Circulating plasma alpha-Klotho levels	Circulating plasma alpha-Klotho levels || ||	TRUE	igd	2	0.0252585	61136129	25708	1.3071e-06	ebi-a-GCST000679	|| id:ebi-a-GCST000679	TRUE	reported	igd	3	1	TRUE
rs13315591	C	T	C	T	0.254642	0.0735	NA	0.0765	FALSE	FALSE	FALSE	ebi-a-GCST90091246	3	58556841	0.0416	4376	0.0772396	Circulating plasma alpha-Klotho levels || id:ebi-a-GCST90091246	Circulating plasma alpha-Klotho levels	Circulating plasma alpha-Klotho levels || ||	TRUE	igd	3	0.0511249	58556841	25708	6.33272e-07	ebi-a-GCST000679	|| id:ebi-a-GCST000679	TRUE	reported	igd	3	1	TRUE
rs1571878	C	T	C	T	0.122218	-0.0334	NA	0.454	FALSE	FALSE	FALSE	ebi-a-GCST90091246	6	167540842	0.0216	4376	0.1214	Circulating plasma alpha-Klotho levels || id:ebi-a-GCST90091246	Circulating plasma alpha-Klotho levels	Circulating plasma alpha-Klotho levels || ||	TRUE	igd	6	0.0244656	167540842	25708	5.86881e-07	ebi-a-GCST000679	|| id:ebi-a-GCST000679	TRUE	reported	igd	3	1	TRUE
rs17374222	A	C	A	C	0.122218	-0.0014	NA	0.4963	FALSE	FALSE	FALSE	ebi-a-GCST90091246	15	69995344	0.0212	4376	0.946	Circulating plasma alpha-Klotho levels || id:ebi-a-GCST90091246	Circulating plasma alpha-Klotho levels	Circulating plasma alpha-Klotho levels || ||	TRUE	igd	15	0.0232002	69995344	25708	1.37956e-07	ebi-a-GCST000679	|| id:ebi-a-GCST000679	TRUE	reported	igd	3	1	TRUE
rs17424602	G	A	G	A	0.173953	0.0118	NA	0.1062	FALSE	FALSE	FALSE	ebi-a-GCST90091246	7	128687940	0.0343	4376	0.7311	Circulating plasma alpha-Klotho levels || id:ebi-a-GCST90091246	Circulating plasma alpha-Klotho levels	Circulating plasma alpha-Klotho levels || ||	TRUE	igd	7	0.0367851	128687940	25708	2.25736e-06	ebi-a-GCST000679	|| id:ebi-a-GCST000679	TRUE	reported	igd	3	1	TRUE
rs212389	A	G	A	G	0.139262	-0.006	NA	0.6221	FALSE	FALSE	FALSE	ebi-a-GCST90091246	6	159489791	0.022	4376	0.7848	Circulating plasma alpha-Klotho levels || id:ebi-a-GCST90091246	Circulating plasma alpha-Klotho levels	Circulating plasma alpha-Klotho levels || ||	TRUE	igd	6	0.0256437	159489791	25708	5.61513e-08	ebi-a-GCST000679	|| id:ebi-a-GCST000679	TRUE	reported	igd	3	1	TRUE
rs2476601	A	G	A	G	0.662688	-0.0184	NA	0.1005	FALSE	FALSE	FALSE	ebi-a-GCST90091246	1	114377568	0.035	4376	0.5999	Circulating plasma alpha-Klotho levels || id:ebi-a-GCST90091246	Circulating plasma alpha-Klotho levels	Circulating plasma alpha-Klotho levels || ||	TRUE	igd	1	0.0372147	114377568	25708	6.22014e-71	ebi-a-GCST000679	|| id:ebi-a-GCST000679	TRUE	reported	igd	3	1	TRUE
rs2541256	A	G	A	G	0.113329	-0.0061	NA	0.3668	FALSE	FALSE	FALSE	ebi-a-GCST90091246	5	157306163	0.0221	4376	0.7842	Circulating plasma alpha-Klotho levels || id:ebi-a-GCST90091246	Circulating plasma alpha-Klotho levels	Circulating plasma alpha-Klotho levels || ||	TRUE	igd	5	0.0256162	157306163	25708	9.68456e-06	ebi-a-GCST000679	|| id:ebi-a-GCST000679	TRUE	reported	igd	3	1	TRUE
rs26232	C	T	C	T	0.127833	-0.0055	NA	0.6868	FALSE	FALSE	FALSE	ebi-a-GCST90091246	5	102596720	0.023	4376	0.8104	Circulating plasma alpha-Klotho levels || id:ebi-a-GCST90091246	Circulating plasma alpha-Klotho levels	Circulating plasma alpha-Klotho levels || ||	TRUE	igd	5	0.0258024	102596720	25708	7.25822e-07	ebi-a-GCST000679	|| id:ebi-a-GCST000679	TRUE	reported	igd	3	1	TRUE
rs2671692	A	G	A	G	0.116534	-0.0158	NA	0.6258	FALSE	FALSE	FALSE	ebi-a-GCST90091246	10	50097819	0.0218	4376	0.4672	Circulating plasma alpha-Klotho levels || id:ebi-a-GCST90091246	Circulating plasma alpha-Klotho levels	Circulating plasma alpha-Klotho levels || ||	TRUE	igd	10	0.0249009	50097819	25708	2.87012e-06	ebi-a-GCST000679	|| id:ebi-a-GCST000679	TRUE	reported	igd	3	1	TRUE
rs2834915	C	T	C	T	0.14842	-0.0138	NA	0.1833	FALSE	FALSE	FALSE	ebi-a-GCST90091246	21	36715134	0.0277	4376	0.619599	Circulating plasma alpha-Klotho levels || id:ebi-a-GCST90091246	Circulating plasma alpha-Klotho levels	Circulating plasma alpha-Klotho levels || ||	TRUE	igd	21	0.0315098	36715134	25708	2.47372e-06	ebi-a-GCST000679	|| id:ebi-a-GCST000679	TRUE	reported	igd	3	1	TRUE
rs2847266	C	T	C	T	0.131028	0.0064	NA	0.2729	FALSE	FALSE	FALSE	ebi-a-GCST90091246	18	12773338	0.0251	4376	0.7982	Circulating plasma alpha-Klotho levels || id:ebi-a-GCST90091246	Circulating plasma alpha-Klotho levels	Circulating plasma alpha-Klotho levels || ||	TRUE	igd	18	0.0294863	12773338	25708	8.8424e-06	ebi-a-GCST000679	|| id:ebi-a-GCST000679	TRUE	reported	igd	3	1	TRUE
rs3087243	G	A	G	A	0.139262	0.0316	NA	0.5451	FALSE	FALSE	FALSE	ebi-a-GCST90091246	2	204738919	0.0216	4376	0.1438	Circulating plasma alpha-Klotho levels || id:ebi-a-GCST90091246	Circulating plasma alpha-Klotho levels	Circulating plasma alpha-Klotho levels || ||	TRUE	igd	2	0.0249022	204738919	25708	2.24006e-08	ebi-a-GCST000679	|| id:ebi-a-GCST000679	TRUE	reported	igd	3	1	TRUE
rs4335755	T	C	T	C	0.207014	0.0634	NA	0.1721	FALSE	FALSE	FALSE	ebi-a-GCST90091246	15	89185305	0.0294	4376	0.03092	Circulating plasma alpha-Klotho levels || id:ebi-a-GCST90091246	Circulating plasma alpha-Klotho levels	Circulating plasma alpha-Klotho levels || ||	TRUE	igd	15	0.0445144	89185305	25708	3.31139e-06	ebi-a-GCST000679	|| id:ebi-a-GCST000679	TRUE	reported	igd	3	1	TRUE
rs4810485	G	T	G	T	0.162519	-0.0195	NA	0.7396	FALSE	FALSE	FALSE	ebi-a-GCST90091246	20	44747947	0.0241	4376	0.4182	Circulating plasma alpha-Klotho levels || id:ebi-a-GCST90091246	Circulating plasma alpha-Klotho levels	Circulating plasma alpha-Klotho levels || ||	TRUE	igd	20	0.0278973	44747947	25708	5.69023e-09	ebi-a-GCST000679	|| id:ebi-a-GCST000679	TRUE	reported	igd	3	1	TRUE
rs497239	T	C	T	C	0.579818	-0.0525	NA	0.9051	FALSE	FALSE	FALSE	ebi-a-GCST90091246	6	31908761	0.036	4376	0.1452	Circulating plasma alpha-Klotho levels || id:ebi-a-GCST90091246	Circulating plasma alpha-Klotho levels	Circulating plasma alpha-Klotho levels || ||	TRUE	igd	6	0.043252	31908761	25708	5.6079e-41	ebi-a-GCST000679	|| id:ebi-a-GCST000679	TRUE	reported	igd	3	1	TRUE
rs6838613	G	A	G	A	0.116534	0.0168	NA	0.527	FALSE	FALSE	FALSE	ebi-a-GCST90091246	4	48476539	0.0211	4376	0.427	Circulating plasma alpha-Klotho levels || id:ebi-a-GCST90091246	Circulating plasma alpha-Klotho levels	Circulating plasma alpha-Klotho levels || ||	TRUE	igd	4	0.0250689	48476539	25708	3.34295e-06	ebi-a-GCST000679	|| id:ebi-a-GCST000679	TRUE	reported	igd	3	1	TRUE
rs6920220	A	G	A	G	0.198851	0.0196	NA	0.2224	FALSE	FALSE	FALSE	ebi-a-GCST90091246	6	138006504	0.0256	4376	0.4436	Circulating plasma alpha-Klotho levels || id:ebi-a-GCST90091246	Circulating plasma alpha-Klotho levels	Circulating plasma alpha-Klotho levels || ||	TRUE	igd	6	0.0283923	138006504	25708	2.49345e-12	ebi-a-GCST000679	|| id:ebi-a-GCST000679	TRUE	reported	igd	3	1	TRUE
rs6922431	T	C	T	C	0.446287	0.0203	NA	0.9223	FALSE	FALSE	FALSE	ebi-a-GCST90091246	6	31465030	0.0412	4376	0.6214	Circulating plasma alpha-Klotho levels || id:ebi-a-GCST90091246	Circulating plasma alpha-Klotho levels	Circulating plasma alpha-Klotho levels || ||	TRUE	igd	6	0.0511234	31465030	25708	2.55564e-18	ebi-a-GCST000679	|| id:ebi-a-GCST000679	TRUE	reported	igd	3	1	TRUE
rs7024727	G	T	G	T	0.18633	-0.0271	NA	0.8775	FALSE	FALSE	FALSE	ebi-a-GCST90091246	9	34730395	0.0326	4376	0.4069	Circulating plasma alpha-Klotho levels || id:ebi-a-GCST90091246	Circulating plasma alpha-Klotho levels	Circulating plasma alpha-Klotho levels || ||	TRUE	igd	9	0.0370091	34730395	25708	4.78619e-07	ebi-a-GCST000679	|| id:ebi-a-GCST000679	TRUE	reported	igd	3	1	TRUE
rs706778	T	C	T	C	0.131028	-0.0367	NA	0.4088	FALSE	FALSE	FALSE	ebi-a-GCST90091246	10	6098949	0.0215	4376	0.0876799	Circulating plasma alpha-Klotho levels || id:ebi-a-GCST90091246	Circulating plasma alpha-Klotho levels	Circulating plasma alpha-Klotho levels || ||	TRUE	igd	10	0.0249005	6098949	25708	1.42443e-07	ebi-a-GCST000679	|| id:ebi-a-GCST000679	TRUE	reported	igd	3	1	TRUE
rs8179673	C	T	C	T	0.14842	-0.0178	NA	0.2268	FALSE	FALSE	FALSE	ebi-a-GCST90091246	2	191969341	0.0254	4376	0.4836	Circulating plasma alpha-Klotho levels || id:ebi-a-GCST90091246	Circulating plasma alpha-Klotho levels	Circulating plasma alpha-Klotho levels || ||	TRUE	igd	2	0.0289442	191969341	25708	2.9315e-07	ebi-a-GCST000679	|| id:ebi-a-GCST000679	TRUE	reported	igd	3	1	TRUE
rs9277463	C	T	C	T	0.356675	0.0162	NA	0.6922	FALSE	FALSE	FALSE	ebi-a-GCST90091246	6	33053307	0.023	4376	0.481599	Circulating plasma alpha-Klotho levels || id:ebi-a-GCST90091246	Circulating plasma alpha-Klotho levels	Circulating plasma alpha-Klotho levels || ||	TRUE	igd	6	0.0270555	33053307	25708	1.09774e-39	ebi-a-GCST000679	|| id:ebi-a-GCST000679	TRUE	reported	igd	3	1	TRUE
rs934734	G	A	G	A	0.122218	0.001	NA	0.5006	FALSE	FALSE	FALSE	ebi-a-GCST90091246	2	65595586	0.0211	4376	0.9631	Circulating plasma alpha-Klotho levels || id:ebi-a-GCST90091246	Circulating plasma alpha-Klotho levels	Circulating plasma alpha-Klotho levels || ||	TRUE	igd	2	0.0244081	65595586	25708	5.52141e-07	ebi-a-GCST000679	|| id:ebi-a-GCST000679	TRUE	reported	igd	3	1	TRUE
rs9372120	G	T	G	T	0.139762	-0.0036	NA	0.2083	FALSE	FALSE	FALSE	ebi-a-GCST90091246	6	106667535	0.0259	4376	0.8883	Circulating plasma alpha-Klotho levels || id:ebi-a-GCST90091246	Circulating plasma alpha-Klotho levels	Circulating plasma alpha-Klotho levels || ||	TRUE	igd	6	0.0305358	106667535	25708	4.71715e-06	ebi-a-GCST000679	|| id:ebi-a-GCST000679	TRUE	reported	igd	3	1	TRUE
rs9603618	C	T	C	T	0.127833	0.0051	NA	0.7207	FALSE	FALSE	FALSE	ebi-a-GCST90091246	13	40371377	0.0238	4376	0.8307	Circulating plasma alpha-Klotho levels || id:ebi-a-GCST90091246	Circulating plasma alpha-Klotho levels	Circulating plasma alpha-Klotho levels || ||	TRUE	igd	13	0.0276983	40371377	25708	3.9269e-06	ebi-a-GCST000679	|| id:ebi-a-GCST000679	TRUE	reported	igd	3	1	TRUE
rs9784876	A	C	A	C	0.667829	-0.0923	NA	0.0603	FALSE	FALSE	FALSE	ebi-a-GCST90091246	6	32788878	0.0447	4376	0.03874	Circulating plasma alpha-Klotho levels || id:ebi-a-GCST90091246	Circulating plasma alpha-Klotho levels	Circulating plasma alpha-Klotho levels || ||	TRUE	igd	6	0.0467225	32788878	25708	2.40104e-46	ebi-a-GCST000679	|| id:ebi-a-GCST000679	TRUE	reported	igd	3	1	TRUE

## Sheet: Sheet3
Supplementary table4 Causal effects of AIDs on klotho.
Outcome	MR method	SNPs	β	lo_ci	up_ci	P-value
RA	MR Egger		-0.039	-0.116	0.037	0.323
RA	Weighted median		-0.031	-0.099	0.036	0.359
RA	Inverse variance weighted		-0.03	-0.073	0.012	0.161
RA	Simple mode		-0.054	-0.175	0.066	0.384
RA	Weighted mode		-0.037	-0.118	0.045	0.384
AID, autoimmunity disease; MR, Mendelian randomization; IV, instrumental variable; IVW, inverse variance weighted;RA, rheumatoid arthritis;
